# Supplementary material for: A novel rolling bearing fault detect method based on feature mode decomposition and subtraction-average-based optimizer
Source: PLoS One. 2025 Jun 4;20(6):e0324739. doi: 10.1371/journal.pone.0324739 (PMC12136367; doi:10.1371/journal.pone.0324739)
Supplement: S1 Data — (ZIP) [file pone.0324739.s001.zip]

Archive with 6 entries (5 files):
- data/
- data/130.mat
- data/170.mat
- data/210.mat
- data/236.mat
- data/Results.xlsx
