# Supplementary material for: A novel rolling bearing fault detect method based on feature mode decomposition and subtraction-average-based optimizer
Source: PLoS One. 2025 Jun 4;20(6):e0324739. doi: 10.1371/journal.pone.0324739 (PMC12136367; doi:10.1371/journal.pone.0324739)
Supplement: S1 Data — (ZIP) [file pone.0324739.s001.zip › data/Results.xlsx]

## Sheet: Sheet1
Results of 12 sets of experiments in the article
SABO+FMD236	SABO+FMD170	SABO+FMD210	SABO+FMD130	EMD236	EMD210	EMD170	EMD130	FMD210	FMD236	FMD170	FMD130
-4.47124e-11	-9.07563e-14	-1.12295e-12	2.51047e-11	-0.0228822	0.0880753	0.0207586	0.0330153	9.95829e-17	2.77661e-17	1.53398e-20	2.99104e-19
2.21352e-11	-1.22311e-12	6.95101e-11	1.66889e-09	0.0121726	0.0790487	-0.0195756	-0.0911394	-4.02619e-16	5.79758e-17	-1.01326e-18	1.35364e-17
-3.18293e-12	-7.68433e-12	2.45541e-10	2.24533e-08	0.0261353	-0.0926565	-0.0434666	-0.0106226	-4.64363e-15	-5.06317e-16	-5.15977e-18	-1.21157e-16
2.04469e-10	-3.1392e-11	-9.05965e-10	7.2131e-08	0.0109088	0.0408175	-0.0338549	0.0905334	-2.2248e-15	-5.21604e-16	9.06029e-17	-3.22616e-15
-4.25068e-10	-9.65433e-11	-9.69087e-09	-1.10815e-08	-0.0135822	0.0919921	-0.00818049	0.0327387	4.57805e-14	1.28036e-15	-4.94309e-17	-2.29924e-14
-1.47984e-10	-2.41762e-10	-4.02764e-08	-1.33056e-07	-0.0254649	-0.0707179	0.0227646	-0.0749082	9.82604e-14	2.89888e-16	-4.89135e-17	-8.52412e-14
-8.60097e-10	-5.16433e-10	-1.08157e-07	1.75468e-07	-0.0227162	-0.0900103	0.0435003	-0.0875241	-1.47738e-14	-8.54126e-16	-7.90678e-16	-1.92112e-13
1.01379e-09	-9.70283e-10	-2.14004e-07	3.72325e-08	-0.00822975	0.0431484	0.0203603	-0.0112329	-1.83432e-13	2.40099e-15	-2.51842e-16	-2.90348e-13
-1.11556e-09	-1.63577e-09	-3.27738e-07	-3.94174e-07	0.00999412	0.0872619	-0.0216536	0.0775718	-8.21758e-14	-4.00625e-15	7.60823e-16	-3.36181e-13
-1.9726e-11	-2.5047e-09	-4.03481e-07	4.78928e-07	0.0225839	-0.0252893	-0.0435647	0.0826195	-7.73334e-14	-6.99349e-16	-1.46092e-16	-3.33511e-13
-4.23865e-09	-3.50597e-09	-4.12778e-07	-4.27666e-08	0.0218903	-0.0848963	-0.026462	-0.0325745	-2.67764e-13	9.50583e-15	4.76889e-15	-2.54981e-13
-8.40273e-10	-4.47905e-09	-3.74129e-07	-1.12229e-06	0.00808486	0.0367636	0.011541	-0.0786223	3.11842e-13	-4.92857e-15	-1.0249e-14	-1.71121e-13
-4.03644e-09	-5.16356e-09	-3.28875e-07	1.0929e-06	-0.0106138	0.0845235	0.0436231	0.0575424	5.94624e-13	7.97483e-15	2.50644e-14	-2.23486e-13
-1.48993e-09	-5.20099e-09	-3.10921e-07	-1.14778e-07	-0.0180686	-0.0410536	0.0433086	0.0740975	-4.98271e-13	-1.56143e-16	-3.27879e-14	7.19271e-14
-1.63592e-09	-4.16734e-09	-3.39239e-07	-1.578e-06	-0.0103335	-0.0876078	0.000770842	-0.00649073	1.22961e-13	-1.15142e-14	8.77776e-14	1.21978e-12
-9.34269e-09	-1.64467e-09	-4.41237e-07	1.8411e-06	0.00609305	-0.0528273	-0.0420553	-0.0689321	1.11278e-12	9.34804e-15	-1.09597e-13	1.93127e-12
-2.43736e-09	2.71829e-09	-6.4992e-07	-1.15782e-06	0.0142459	0.00375129	-0.0435757	-0.0673664	-1.32056e-12	3.65729e-15	2.16364e-13	1.21438e-12
-3.0319e-08	9.09901e-09	-9.3346e-07	-1.13105e-06	0.00185226	0.0995145	-0.0137826	0.00260941	-6.86987e-13	-1.44729e-14	-3.06985e-13	1.41111e-12
3.42322e-08	1.75204e-08	-1.20766e-06	2.93309e-06	-0.0118502	0.0788275	0.0263198	0.0600316	2.04809e-12	-1.51347e-14	4.94188e-13	3.48976e-12
-3.98946e-08	2.78569e-08	-1.36453e-06	-3.52091e-06	-0.00729015	-0.0658341	0.0433397	0.0332857	-1.83923e-12	-1.35738e-16	-7.67242e-13	3.65616e-12
7.46496e-08	4.00328e-08	-1.41075e-06	8.57536e-07	0.00468014	-0.117456	-0.00998386	-0.0273532	-1.12026e-12	-4.85432e-14	9.63883e-13	1.38785e-12
-1.53986e-07	5.41356e-08	-1.39712e-06	3.36538e-06	0.00930026	0.0179686	-0.0430407	-0.0508355	4.1699e-12	3.87121e-14	-1.7058e-12	1.73649e-12
1.78948e-07	7.05199e-08	-1.39703e-06	-6.38966e-06	0.00561599	0.12962	0.0147118	-0.0175493	-1.87011e-12	-2.53986e-14	2.15108e-12	4.33931e-12
-2.10763e-07	8.97946e-08	-1.43397e-06	4.41619e-06	-0.00468537	-0.00108666	0.0426056	0.0318285	-2.04382e-12	-8.55351e-15	-3.16488e-12	3.31306e-12
4.07584e-07	1.12589e-07	-1.53803e-06	1.28245e-06	-0.00936702	-0.138674	0.0202144	0.0439736	4.94459e-12	1.36357e-14	4.40014e-12	3.31885e-13
-5.28847e-07	1.39664e-07	-1.7648e-06	-6.53304e-06	0.000857654	0.0312931	-0.0284596	-0.0076792	-3.66489e-12	-1.24987e-14	-6.2477e-12	1.99298e-12
6.74282e-07	1.71589e-07	-2.09661e-06	7.77507e-06	0.0116887	0.141678	-0.0416835	-0.0426576	-3.06775e-12	1.53131e-14	7.84654e-12	5.01246e-12
-8.38835e-07	2.0919e-07	-2.48677e-06	-4.31354e-06	0.00509025	-0.0915006	0.0166209	0.00616741	6.80714e-12	-3.50256e-14	-1.04586e-11	2.66975e-12
1.2619e-06	2.52692e-07	-2.84779e-06	-2.59483e-06	-0.0162791	-0.137002	0.0408946	0.0455137	-3.54222e-12	1.12588e-13	1.40717e-11	5.57845e-13
-1.5618e-06	3.01859e-07	-3.13781e-06	8.69869e-06	-0.0134809	0.108402	-0.0346303	-0.00996083	-2.06058e-12	-1.95555e-13	-1.55549e-11	4.24678e-12
2.01283e-06	3.54841e-07	-3.30186e-06	-9.26443e-06	0.0231073	0.125231	-0.0399825	-0.0534281	7.233e-12	2.35758e-13	2.16639e-11	5.83722e-12
-2.25518e-06	4.09171e-07	-3.23501e-06	5.09842e-06	0.00525321	-0.0711646	0.00867854	0.0138567	-5.65024e-12	-2.55373e-13	-2.29644e-11	2.42812e-12
3.07541e-06	4.62155e-07	-3.008e-06	8.79958e-07	-0.0315018	-0.10906	0.0389736	0.0661349	-1.48515e-12	1.76351e-13	2.52341e-11	2.77174e-12
-4.01091e-06	5.12715e-07	-2.78088e-06	-5.30441e-06	-0.0266899	0.0419363	0.0302195	-0.0134978	6.53103e-12	-1.20544e-13	-3.36575e-11	6.89311e-12
4.4297e-06	5.61609e-07	-2.79952e-06	8.208e-06	0.00903029	0.0923167	-0.0128503	-0.0820242	-6.69388e-12	3.82186e-14	2.70046e-11	6.57789e-12
-4.6157e-06	6.10637e-07	-2.98139e-06	-1.0296e-05	0.0440428	-0.0654259	-0.0373498	0.00011962	7.50158e-13	8.83576e-14	-3.29534e-11	3.25122e-12
6.79526e-06	6.61876e-07	-3.18411e-06	1.1437e-05	0.0212988	-0.0786633	-0.00246375	0.0987636	4.87625e-12	-2.41813e-13	3.4674e-11	4.65735e-12
-7.83836e-06	7.15863e-07	-3.42449e-06	-4.56206e-06	-0.0499585	0.0738098	0.0362404	0.0637589	-5.73363e-12	5.02674e-13	-1.70231e-11	7.51838e-12
7.42036e-06	7.7447e-07	-3.93318e-06	-1.14353e-05	0.00942356	0.0278147	0.0211444	-0.0452249	4.73905e-12	-7.91652e-13	2.12145e-11	3.83922e-12
-8.39688e-06	8.38647e-07	-4.79162e-06	2.73535e-05	0.0523169	-0.0681693	-0.0171909	-0.121649	1.47033e-12	1.09051e-12	2.27778e-12	1.12798e-12
1.2513e-05	9.11991e-07	-5.52756e-06	-2.79554e-05	0.0369237	0.010291	-0.0345968	-0.0849409	-5.7781e-12	-1.29077e-12	-4.1695e-11	5.41085e-12
-1.06955e-05	9.92794e-07	-5.81886e-06	9.43216e-06	-0.0221023	0.0666204	-0.0245805	0.0721918	5.13628e-12	1.44957e-12	4.91812e-11	4.87304e-12
1.0973e-05	1.07913e-06	-5.64851e-06	2.13495e-05	-0.0485296	-0.0289757	-0.00366536	0.140666	-3.94429e-12	-1.48166e-12	-1.04772e-10	-1.2343e-12
-1.30365e-05	1.16097e-06	-5.62672e-06	-5.0422e-05	0.00678178	-0.0678028	0.0145412	-0.0312428	-1.26787e-12	1.2599e-12	2.14472e-10	9.28699e-15
1.63847e-05	1.23478e-06	-5.88584e-06	5.82574e-05	0.0422002	0.0441727	0.0268341	-0.15307	9.32114e-12	-1.06402e-12	-2.07293e-10	6.45375e-12
-9.80243e-06	1.2951e-06	-6.32377e-06	-2.8081e-05	-0.0195285	0.0712587	0.0320218	0.0276327	-7.38236e-12	5.5271e-13	3.41086e-10	6.65112e-12
1.4589e-05	1.34963e-06	-6.72649e-06	-2.92984e-05	-0.0351161	-0.0747819	0.0268357	0.169074	1.54274e-15	2.51797e-13	-5.41189e-10	2.68892e-12
-1.26894e-05	1.3985e-06	-7.23343e-06	7.44235e-05	0.0323447	-0.0773507	0.00856128	-0.0372499	5.32247e-12	-1.33997e-12	4.17183e-10	6.0704e-12
1.11604e-05	1.44842e-06	-7.86387e-06	-7.66883e-05	0.012638	0.0815311	-0.0113992	-0.193582	-1.26044e-11	2.39995e-12	-7.90377e-10	1.10486e-11
-4.00097e-06	1.49194e-06	-8.41498e-06	2.74462e-05	-0.0308686	0.0435362	-0.0262481	0.0235786	3.82822e-12	-4.07113e-12	9.15507e-10	6.60882e-12
1.04268e-05	1.53289e-06	-8.3739e-06	3.45625e-05	0.00290116	-0.0914639	-0.0297592	0.230514	7.27736e-12	5.14701e-12	-7.30576e-10	4.68673e-12
4.14057e-06	1.5661e-06	-8.3962e-06	-6.84188e-05	0.0377406	-0.00259789	-0.0138413	0.0376378	-1.02831e-11	-6.22405e-12	1.57287e-09	1.10846e-11
-9.60258e-06	1.5993e-06	-8.31378e-06	4.22069e-05	-0.00758144	0.101063	0.0130685	-0.282042	5.95978e-12	6.4351e-12	-1.16972e-09	1.30609e-11
1.36511e-05	1.62621e-06	-9.22774e-06	3.73755e-05	-0.0549103	-0.0381886	0.0285815	-0.310033	5.99807e-12	-7.35675e-12	1.25303e-09	6.0932e-12
-1.93481e-05	1.64496e-06	-9.67635e-06	-0.000145452	-0.0114453	-0.107131	0.0137053	0.104102	-9.30689e-12	6.6516e-12	-2.32476e-09	1.50507e-12
4.95395e-05	1.64552e-06	-1.08609e-05	0.000220785	0.0820732	0.0355132	-0.0220463	0.375191	4.62616e-12	-6.74102e-12	1.04577e-09	1.1205e-11
-5.69081e-05	1.62851e-06	-1.12996e-05	-0.000215777	0.0567015	0.107222	-0.0275397	0.0679573	5.89737e-12	5.37733e-12	-2.09057e-09	1.74431e-11
6.69418e-05	1.60595e-06	-1.27901e-05	0.000142201	-0.105082	-0.0284223	0.0211876	-0.413802	-1.00264e-11	-3.10529e-12	2.54633e-09	6.91539e-12
-9.65879e-05	1.58925e-06	-1.29179e-05	-3.681e-05	-0.13605	-0.100635	0.0269134	-0.478365	-2.28356e-12	-2.1924e-13	-6.87672e-10	2.09934e-12
0.000147732	1.60094e-06	-1.3841e-05	-3.33545e-05	0.0676382	0.0513217	-0.00375282	0.120903	6.44802e-12	3.56963e-12	2.74441e-09	8.52463e-12
-0.000160898	1.63369e-06	-1.3309e-05	-1.74332e-06	0.175705	0.0888147	-0.0263363	0.541641	-5.05849e-12	-7.41665e-12	-1.47706e-09	1.27463e-11
0.000195029	1.71321e-06	-1.53511e-05	0.000175849	-0.033741	-0.0558486	-0.0135596	-0.0167005	2.54123e-12	1.14567e-11	4.44168e-10	5.793e-12
-0.000254657	1.80942e-06	-1.61507e-05	-0.000462201	-0.214338	-0.074936	0.0258114	-0.594956	1.06313e-11	-1.51142e-11	-3.02743e-09	1.81178e-13
0.000344546	1.95533e-06	-1.88114e-05	0.000777646	-0.05179	0.0684127	-0.00342155	-0.17558	-1.28059e-11	1.97666e-11	-7.69245e-11	1.45169e-11
-0.000362388	2.07765e-06	-1.80542e-05	-0.000964189	0.210684	0.0455534	-0.0253575	0.637203	-4.99063e-12	-2.49637e-11	-3.48667e-10	1.60565e-11
0.000438708	2.21308e-06	-1.8981e-05	0.000906383	0.265873	-0.0576425	-0.0164979	0.20238	8.44639e-12	2.88066e-11	1.67475e-09	1.21786e-12
-0.000535676	2.25636e-06	-1.73023e-05	-0.000597285	0.112619	-0.00448763	0.0250129	-0.647274	-8.99034e-12	-3.18524e-11	2.36546e-09	7.43316e-12
0.000660698	2.30077e-06	-1.87206e-05	0.000172387	-0.124532	0.0499906	0.0194589	-0.684566	7.42211e-12	3.25032e-11	-3.37414e-10	1.66316e-11
-0.000675494	2.25072e-06	-1.69649e-05	0.000274449	-0.307911	0.00704488	-0.0198524	0.00582893	2.39331e-12	-3.22121e-11	3.13281e-10	1.20664e-11
0.000810641	2.26623e-06	-1.89547e-05	-0.000534455	-0.305723	-0.0444724	-0.0248272	0.709947	-1.97655e-11	3.01035e-11	-3.55873e-09	1.54959e-13
-0.000946109	2.19998e-06	-1.68402e-05	0.000586586	-0.0649411	0.0028661	-0.000162627	0.414301	5.83268e-12	-2.70801e-11	1.20892e-09	-6.97458e-13
0.00104142	2.23356e-06	-1.9261e-05	-0.000465819	0.240487	0.0396343	0.0250204	-0.731907	-6.86639e-12	2.07345e-11	-3.26633e-09	1.22281e-11
-0.0011178	2.16727e-06	-1.58923e-05	0.000455621	0.353194	0.0085983	-0.00243438	-0.240087	-7.29553e-12	-1.13116e-11	5.30155e-09	3.64237e-12
0.00129853	2.26125e-06	-1.8236e-05	-0.000641284	0.0294438	-0.0345432	-0.0255414	0.747759	1.91123e-11	-2.17746e-12	-1.40974e-09	-1.77397e-12
-0.00142423	2.25253e-06	-1.51082e-05	0.00113776	-0.374806	0.000812991	0.00870711	0.191225	-1.72926e-11	1.91777e-11	3.8428e-09	7.99011e-12
0.00146483	2.42194e-06	-1.94118e-05	-0.00183895	-0.176403	0.029723	0.0264379	-0.751495	2.64353e-13	-3.96761e-11	-5.37035e-09	5.3587e-12
-0.00176902	2.36189e-06	-1.5957e-05	0.00268714	0.265567	-0.00137849	0.00472896	-0.575495	1.69346e-11	6.10194e-11	1.98418e-09	4.9263e-13
0.00186473	2.4074e-06	-2.10036e-05	-0.00361186	0.412162	-0.0277356	-0.0277297	0.245608	-2.80569e-11	-8.56529e-11	-6.53975e-09	-3.45181e-12
-0.001974	2.10732e-06	-1.70457e-05	0.00468029	0.119466	0.0161797	-0.0175105	0.719515	9.92908e-12	1.09473e-10	6.31434e-09	1.38236e-11
0.00213728	2.00651e-06	-2.4299e-05	-0.0059727	-0.443631	0.0331485	0.0293993	0.110351	1.23455e-12	-1.33961e-10	-1.7985e-09	1.57491e-11
-0.0026585	1.61105e-06	-1.90352e-05	0.00768529	-0.101245	-0.0404267	0.0161039	-0.665605	-4.19143e-11	1.54662e-10	5.99644e-09	-7.15204e-12
0.0025018	1.56624e-06	-2.31902e-05	-0.00995808	0.481082	0.0182874	-0.0242423	-0.0626527	1.72928e-11	-1.73517e-10	-3.02857e-09	9.11689e-12
-0.00271495	1.13687e-06	-1.55491e-05	0.0125992	0.366873	0.0671938	-0.0324811	0.584916	2.00241e-12	1.82765e-10	2.92095e-09	9.29986e-12
0.00313235	1.12839e-06	-2.15203e-05	-0.0152415	-0.187742	0.0064758	-0.00901354	-0.0363058	-1.55272e-11	-1.87174e-10	-8.30663e-09	6.9981e-12
-0.00351278	6.7044e-07	-1.96519e-05	0.0174197	-0.541943	-0.112275	0.0230134	-0.484585	2.78286e-11	1.82107e-10	1.13059e-09	6.91372e-12
0.0031884	8.11991e-07	-2.85685e-05	-0.01858	-0.189141	0.0645291	0.035989	-0.39422	-2.26936e-11	-1.71474e-10	-3.02183e-09	-1.92865e-11
-0.00363664	3.35868e-07	-2.2454e-05	0.0184049	0.577711	0.175294	0.012122	0.0713133	-2.43392e-11	1.48979e-10	5.85854e-09	1.74947e-11
0.0039986	4.19165e-07	-2.65048e-05	-0.0170468	0.0829714	-0.212387	-0.0245576	0.326873	2.57027e-12	-1.21114e-10	4.19935e-10	1.32648e-11
-0.00394831	-5.25231e-07	-1.75242e-05	0.0148633	-0.601783	-0.186146	-0.0395642	-0.0305112	-2.98407e-11	7.73277e-11	6.15989e-09	-1.85176e-11
0.00395841	-8.61917e-07	-2.5483e-05	-0.012576	-0.136753	0.292568	-0.0112831	-0.240001	1.38037e-11	-2.6269e-11	-6.01601e-09	5.15874e-12
-0.00447681	-2.34135e-06	-2.16056e-05	0.0106753	0.607491	0.252196	0.0304188	0.207408	7.3325e-12	-4.06569e-11	1.57793e-09	-2.15989e-11
0.0044373	-2.69358e-06	-2.99437e-05	-0.00928412	0.54057	-0.371686	0.0428037	0.141853	-3.18722e-11	1.14195e-10	-4.47134e-09	-1.4835e-11
-0.00460519	-4.24409e-06	-2.79047e-05	0.00799125	-0.0969946	-0.314888	0.00141387	-0.16635	2.02231e-11	-1.99805e-10	-4.04941e-10	-3.40358e-11
0.00502319	-4.3678e-06	-3.34854e-05	-0.00623688	-0.572701	0.440552	-0.0450885	-0.107306	-8.16536e-12	2.84557e-10	-3.52957e-09	-4.58617e-11
-0.00502252	-6.02081e-06	-3.30407e-05	0.00309766	-0.0254076	0.330518	-0.0452891	0.109646	-2.42182e-11	-3.80961e-10	7.36999e-09	2.78572e-11
0.00473182	-5.71702e-06	-3.77836e-05	0.00224249	0.519072	-0.493698	-0.00896803	0.151745	2.43521e-11	4.85843e-10	-1.15713e-09	-4.21582e-11
-0.00554189	-7.04616e-06	-3.46457e-05	-0.010004	0.0379695	-0.449641	0.0371124	0.0276825	-4.23267e-11	-5.91344e-10	2.87144e-09	-5.03851e-11
0.0053991	-5.9707e-06	-3.31375e-05	0.0204011	-0.444559	0.5397	0.0466331	-0.144488	-5.3763e-11	7.02533e-10	-1.28543e-09	1.88418e-12
-0.00515704	-7.29986e-06	-2.64561e-05	-0.0333194	0.000257981	0.542106	-0.00646744	-0.164015	1.15184e-11	-8.0794e-10	-1.50732e-11	-3.13914e-11
0.00509988	-6.23382e-06	-2.71513e-05	0.0485823	0.357654	-0.550881	-0.0467475	0.0940544	-2.01495e-11	9.03639e-10	-4.14238e-09	-6.33969e-12
-0.00594533	-8.45773e-06	-3.71977e-05	-0.0654741	0.294132	-0.54556	-0.00691647	0.170177	2.35426e-12	-9.87894e-10	4.43061e-09	-7.15383e-11
0.0051394	-7.66599e-06	-3.61759e-05	0.0835148	-0.101339	0.478668	0.046208	-0.169422	3.5974e-11	1.06843e-09	-4.07858e-09	-2.21325e-11
-0.00517517	-1.03589e-05	-4.14091e-05	-0.101921	-0.230285	0.56521	0.0368762	-0.126593	-3.79037e-11	-1.13604e-09	-1.3135e-09	1.00544e-11
0.00538839	-9.09551e-06	-2.45676e-05	0.119732	0.194902	-0.53794	-0.0122806	0.121852	-1.42321e-11	1.18352e-09	5.82607e-09	-1.29344e-10
-0.00593724	-1.21203e-05	-3.66334e-05	-0.135855	0.138247	-0.575869	-0.0443527	0.149756	2.60321e-11	-1.21295e-09	-2.35537e-09	-2.2305e-11
0.00613293	-1.05692e-05	-2.8112e-05	0.149394	-0.140434	0.584823	-0.000245236	-0.0394375	-3.25327e-11	1.20034e-09	-8.70927e-10	-4.59895e-11
-0.00683919	-1.36833e-05	-3.85374e-05	-0.159269	-0.117746	0.560564	0.0426265	-0.126334	1.01635e-12	-1.15105e-09	8.75796e-10	-8.01902e-11
0.00696506	-1.079e-05	-1.78169e-05	0.165335	0.0491056	-0.555691	0.00661108	-0.0112037	-8.61165e-12	1.07356e-09	-1.63712e-10	-2.50617e-11
-0.00647958	-1.33371e-05	-4.00921e-05	-0.167554	0.0971131	-0.631482	-0.0406931	0.0997247	-8.78614e-11	-9.58684e-10	-3.54461e-09	-1.33592e-10
0.00774383	-9.6117e-06	-2.69093e-05	0.166446	0.0149966	0.65585	-0.0235054	0.0242859	-1.64732e-11	8.15007e-10	8.56678e-09	2.19022e-11
-0.00793906	-1.30802e-05	-5.66976e-05	-0.162977	-0.087858	0.676803	0.0214348	-0.0744933	-1.02691e-11	-6.24818e-10	-7.08428e-09	-6.02671e-11
0.0090927	-9.60093e-06	-4.797e-06	0.158219	0.0251515	-0.70113	0.0376687	-0.0223914	-4.32591e-11	3.80018e-10	6.78875e-09	-1.41821e-10
-0.00907655	-1.4049e-05	-2.88866e-05	-0.152508	0.0874159	-0.665944	0.00760531	0.0543984	3.87434e-11	-6.28949e-11	-4.07798e-09	6.51429e-11
0.0102676	-9.54986e-06	-2.40222e-06	0.146081	-0.0883093	0.740321	-0.0356544	0.0147297	-3.48386e-11	-3.15009e-10	2.07787e-09	-1.238e-10
-0.00827284	-1.41316e-05	-5.74786e-05	-0.139567	-0.023657	0.718581	-0.00842751	-0.0419405	-7.04753e-11	7.63701e-10	-1.32081e-08	-4.13133e-11
0.00718128	-9.41783e-06	-2.18692e-05	0.13239	0.0888678	-0.743828	0.0336035	-0.00510173	2.62914e-11	-1.28747e-09	1.21742e-08	-3.03711e-11
-0.00494415	-1.60844e-05	-3.57227e-05	-0.125559	-0.0145785	-0.677692	0.0200725	0.0382772	-4.87718e-11	1.88904e-09	-9.77868e-09	-1.27759e-10
0.00449871	-1.12179e-05	1.34509e-05	0.119061	-0.085428	0.69155	-0.0177019	-0.00537376	-2.49813e-11	-2.57151e-09	1.14923e-08	6.18465e-11
-0.00467131	-1.73848e-05	-4.73649e-05	-0.113779	-0.0789209	0.635306	-0.0301514	-0.0432967	4.18792e-11	3.33895e-09	-1.55671e-09	-1.92809e-10
0.00530234	-9.57008e-06	2.50853e-06	0.109469	0.0157279	-0.580668	-0.00296696	0.0140245	-8.73814e-11	-4.17539e-09	1.01215e-08	-6.24666e-11
-0.00477571	-1.57417e-05	-4.12565e-05	-0.106297	0.071317	-0.548546	0.0273728	0.0557195	-1.98897e-11	5.0766e-09	-1.2225e-08	-3.20551e-12
0.00566833	-7.92277e-06	4.16307e-05	0.103256	-0.0115214	0.429668	0.0254829	-0.0193795	5.00759e-11	-5.98993e-09	5.19772e-09	-2.37277e-10
-0.0048505	-1.72416e-05	-3.59066e-05	-0.100005	-0.0572762	0.406994	0.00521422	-0.0732456	-5.82105e-11	6.96218e-09	-1.81292e-08	1.17899e-11
0.00434229	-9.4588e-06	-1.28571e-05	0.0964073	0.0496251	-0.274625	-0.0125562	0.0193	2.4329e-11	-7.94211e-09	1.15455e-08	-2.22279e-10
-0.00276914	-1.89391e-05	-5.97109e-05	-0.0920725	0.0311429	-0.238201	-0.0204628	0.0928481	1.73693e-12	8.93739e-09	-2.51442e-09	-6.72365e-11
0.00655234	-7.85277e-06	9.29264e-06	0.0863441	-0.0353366	0.158696	-0.000279948	-0.0055743	-1.22562e-10	-9.90913e-09	8.92652e-09	5.21071e-11
-0.00884906	-1.85642e-05	-3.46301e-05	-0.0801022	-0.00776797	-0.00849699	0.0164938	-0.111284	6.72334e-12	1.08696e-08	-8.53803e-09	-3.02766e-10
0.00707218	-8.863e-06	7.76788e-06	0.0724763	0.0258203	-0.118358	0.00170729	-0.06315	2.88132e-13	-1.16652e-08	1.71757e-08	6.73652e-11
0.00156082	-2.36815e-05	-7.49465e-05	-0.0638747	-0.0238286	0.13264	-0.0125347	0.125754	-4.48092e-11	1.2378e-08	-1.42421e-08	-1.39774e-10
-0.0102025	-1.18174e-05	2.71429e-05	0.052966	-0.0160068	0.00565314	-0.0122345	0.0185253	4.55926e-11	-1.28965e-08	-4.6815e-10	-9.98098e-11
0.0134815	-2.52592e-05	-6.33745e-05	-0.0420759	0.0237328	-0.217207	0.00920223	-0.134488	-3.77411e-11	1.32602e-08	-5.1638e-09	5.64289e-11
-1.9773e-05	-9.75664e-06	-6.94042e-06	0.0305371	0.0283896	0.0578935	0.00233713	-0.0263037	-5.19244e-11	-1.32825e-08	4.19016e-09	-2.75267e-10
-0.0156878	-2.56282e-05	-8.79667e-05	-0.0201026	0.00171209	0.332288	-0.00735503	0.137011	4.0167e-11	1.31492e-08	3.45509e-10	1.21472e-10
0.0285378	-1.07463e-05	-1.11946e-06	0.0115581	-0.0389032	-0.0950742	0.00728027	0.126052	-2.93312e-11	-1.25357e-08	1.63998e-08	-1.86912e-10
-0.0255378	-2.9437e-05	-4.3503e-05	-0.00532584	-0.0419943	-0.426464	-0.00789183	-0.0431909	-6.17624e-12	1.15281e-08	-2.45683e-08	-2.50516e-10
0.0143447	-9.68345e-06	9.4336e-06	0.00199434	0.0228735	0.094957	-0.00341099	-0.130567	-5.8653e-12	-1.00956e-08	1.10509e-08	1.54989e-10
0.00441365	-2.50809e-05	-0.000104592	-0.000963175	0.0516028	0.465406	0.0112516	0.0288039	-1.03914e-10	8.17017e-09	3.50857e-09	-3.09083e-10
-0.00946961	-1.49924e-06	2.95959e-05	0.00182741	0.0231316	-0.0929344	0.00369292	0.121021	-3.47094e-11	-5.73876e-09	-7.079e-09	9.91032e-12
-0.00122619	-2.26081e-05	-9.23168e-05	-0.00323633	-0.0378224	-0.440194	-0.0174041	-0.0762665	2.41964e-11	2.85094e-09	-2.06099e-09	-1.9083e-10
0.00711915	-2.66373e-06	3.24405e-05	0.00611697	-0.0619435	0.107335	-0.00366116	-0.108383	-4.0257e-11	5.99998e-10	1.32038e-08	-1.27403e-10
-0.00644028	-2.64357e-05	-0.000149586	-0.00833238	-0.000496358	0.365529	0.0310361	0.0103261	5.20223e-11	-4.7226e-09	-1.30543e-08	5.64356e-11
-0.0133359	-1.42694e-06	-4.31745e-06	0.00920376	0.0647964	-0.0763834	0.0317793	0.0932435	-3.10227e-14	9.38497e-09	1.60014e-08	-2.78757e-10
0.0255879	-2.54233e-05	-6.82661e-05	-0.010139	0.0495481	-0.269932	-0.00061928	0.0699252	-7.10626e-11	-1.45136e-08	-1.31444e-08	4.09163e-11
-0.0196895	-3.70152e-07	7.99135e-05	0.00926852	-0.0150981	0.0390227	-0.0523562	-0.0390473	1.74725e-11	2.0186e-08	-1.30027e-08	-3.62998e-11
-0.00397164	-3.06226e-05	-0.000116454	-0.00818815	-0.0632228	0.183055	-0.0524312	-0.0671302	-2.96555e-11	-2.61255e-08	1.94793e-08	-1.88581e-10
0.0283235	-4.89559e-06	2.88605e-05	0.00605919	0.000331681	-0.0776426	0.0607569	0.0580005	-4.93978e-11	3.25186e-08	1.62425e-09	1.54915e-10
-0.0385224	-3.06063e-05	-0.000142575	-0.00424379	0.0594408	-0.125449	0.0508407	0.0284536	3.58961e-11	-3.91668e-08	-1.7381e-08	-3.12682e-10
0.0256404	7.39518e-06	0.000152171	0.00281952	-0.000289154	0.110136	-0.0877946	-0.0410641	-8.00596e-11	4.61101e-08	1.76563e-08	2.52503e-10
0.00131279	-1.29967e-05	-0.000102767	-0.0018042	-0.0545064	0.0499633	-0.0901605	0.0209641	-9.20897e-12	-5.32572e-08	2.44016e-09	-2.88238e-10
-0.0255951	2.27358e-05	9.13638e-05	0.00171737	0.00640781	-0.0998737	0.0881226	0.0296921	3.36035e-11	6.05602e-08	-1.05607e-08	-7.39973e-11
0.0338078	-8.74084e-06	-9.13775e-05	-0.00142462	0.0490787	-0.0361359	0.113414	-0.00546392	2.34886e-11	-6.77382e-08	8.2132e-09	1.9688e-11
-0.0268796	2.39278e-05	0.000158446	0.00299709	0.0452702	0.0983461	-0.126067	-0.0277309	-6.94334e-12	7.47695e-08	-1.24702e-08	-1.70714e-10
0.00264768	-8.56322e-06	-7.25822e-05	-0.00463662	-0.00516363	-0.00497672	-0.0405901	-0.00194874	9.03402e-12	-8.15298e-08	1.93127e-09	3.64713e-11
0.0190889	2.52677e-05	8.54057e-05	0.00561407	-0.0408938	-0.0873011	0.152915	0.0365217	-6.6962e-11	8.79622e-08	1.12265e-08	-3.5678e-11
-0.0302841	-1.24306e-05	-0.000165845	-0.0068797	-0.00274614	0.0754309	0.009271	-0.00999113	3.76742e-12	-9.3641e-08	-1.54367e-08	-2.61048e-10
0.0219504	1.63229e-05	0.000209752	0.00660215	0.0359429	0.0518696	-0.180631	-0.0538257	-9.50681e-12	9.87313e-08	-7.17428e-09	2.98433e-10
-0.0072707	-2.37355e-05	-9.30403e-05	-0.00697904	0.00309089	-0.0467024	-0.0667954	0.00122986	3.06502e-11	-1.02743e-07	3.60299e-08	-5.66367e-10
-0.0059766	1.27402e-05	0.000154168	0.0044092	-0.0320247	0.0372287	0.157576	0.0741954	-1.32492e-11	1.05771e-07	-1.73628e-08	5.13864e-10
0.00865733	-1.49317e-05	-0.000214685	-0.00321035	-0.000294292	0.0260896	0.220287	0.0448591	-3.65456e-11	-1.07371e-07	-7.71716e-09	-4.90385e-10
-0.00114036	3.13224e-05	0.000183157	0.00129564	0.029895	-0.0464151	0.0508313	-0.0909161	-1.06371e-10	1.07892e-07	2.60026e-09	3.93469e-10
-0.0106264	2.05158e-06	-5.18899e-05	0.000114025	0.000702112	0.0708057	-0.243052	-0.0461367	3.86833e-11	-1.06767e-07	1.44033e-08	-1.29839e-10
0.00219757	4.06382e-05	0.000157351	-0.00119841	-0.0302508	0.0507429	-0.0180204	0.0988862	-6.30423e-11	1.04105e-07	-1.82184e-08	-1.30697e-10
0.00839735	9.6112e-06	-0.000193442	0.00268962	-0.00522268	-0.202757	0.261186	0.0174788	1.25217e-10	-9.96288e-08	1.43139e-08	2.95221e-10
-0.0177857	4.87714e-05	9.60227e-05	-0.00394879	0.0334739	-0.228585	0.0387745	-0.097226	3.61716e-11	9.34768e-08	-2.09274e-08	-1.18702e-10
0.0138225	8.53189e-06	-0.000113535	0.00652231	0.0245742	0.143798	-0.273687	-0.00796864	8.42183e-11	-8.49888e-08	1.33447e-08	-9.63014e-11
-0.00627883	3.26909e-05	0.000291518	-0.0089545	-0.0392064	0.390298	-0.176918	0.0903766	4.17009e-11	7.46983e-08	1.39224e-08	3.4618e-10
-0.00750942	-2.25292e-05	-0.000178486	0.0129043	-0.0438712	-0.0204339	0.167628	-0.0281788	2.8631e-11	-6.21065e-08	-1.50692e-08	-5.48461e-10
0.0094289	2.31089e-06	0.000124034	-0.0131759	0.0536834	-0.575652	0.280883	-0.0870273	3.31401e-12	4.75235e-08	-3.33584e-08	1.19247e-09
0.00145155	-3.36875e-05	-0.000175443	0.0122195	0.0546718	-0.1167	-0.0851257	0.0898099	5.95363e-11	-3.02077e-08	5.67378e-08	-1.0313e-09
-0.00205601	1.15511e-05	0.000105171	-0.00797933	-0.0293427	0.757209	-0.277873	0.0533111	-1.208e-10	1.07803e-08	-1.50706e-08	9.1026e-10
-0.00263595	-7.78966e-06	-4.85527e-05	0.000748832	-0.0692471	0.0964091	0.149378	-0.0720218	6.75576e-11	1.14739e-08	-1.19135e-08	-1.36669e-10
0.0106519	2.92881e-05	2.93041e-05	0.00766961	-0.0347466	-0.90412	0.268939	-0.124097	-9.12121e-11	-3.58995e-08	-6.2514e-09	-2.34242e-10
-0.0113076	1.47952e-06	-0.000159495	-0.0149976	0.08894	-0.091155	0.0465125	-0.0513975	9.90098e-11	6.25788e-08	1.63273e-08	6.56706e-10
0.00566417	4.34292e-05	0.00014836	0.0187959	0.080729	0.989489	-0.254809	0.169743	1.83886e-11	-9.17273e-08	-9.27261e-10	-5.02884e-10
0.00140767	2.58494e-05	-0.000143115	-0.0172092	-0.115266	0.12575	-0.208483	-0.198836	6.81135e-11	1.2314e-07	1.60945e-08	6.55332e-10
-0.00852002	5.36739e-05	9.93844e-05	0.0130153	-5.30093e-05	-0.997876	0.23655	0.183248	3.20746e-11	-1.56691e-07	-5.53874e-08	-5.28655e-11
0.00776204	1.15421e-05	-0.000186183	-0.00500774	0.148841	-0.176076	0.118151	0.26566	-4.85429e-11	1.92192e-07	3.45412e-08	-3.36206e-10
-0.00952815	3.17727e-06	5.41848e-05	-0.002339	-0.0210957	0.929986	-0.215418	-0.036171	-4.04415e-11	-2.29994e-07	2.90958e-08	1.09047e-09
0.00633641	-2.92049e-05	-1.50909e-06	0.00911124	-0.188342	0.224111	-0.185079	-0.33682	7.43316e-11	2.68967e-07	-2.72419e-08	-8.27049e-10
0.00638014	-1.59538e-05	-3.45947e-05	-0.0121808	-0.0147666	-0.802434	0.0484992	-0.312697	1.38715e-12	-3.0885e-07	-3.45485e-08	7.16575e-10
-0.0129882	-4.42613e-06	-0.00012252	0.013582	0.230191	-0.201546	0.181093	0.223501	4.07869e-11	3.49659e-07	3.98408e-08	3.70084e-10
0.00862859	1.83231e-05	0.000125263	-0.0118913	0.222703	0.642418	0.0817976	0.436018	8.62193e-11	-3.90963e-07	2.29006e-09	-7.32741e-10
0.00116521	1.66048e-05	-5.94014e-05	0.00848794	0.0279786	0.195579	-0.15814	-0.270048	-1.64227e-10	4.32659e-07	1.1461e-08	2.03954e-09
-0.00198938	9.73471e-06	0.000139643	-0.0039175	-0.195272	-0.479215	-0.0591116	-0.489354	5.98608e-11	-4.74401e-07	-4.7184e-08	-2.27696e-09
-0.00332191	4.22871e-05	-0.000145606	-0.00193767	-0.300318	-0.189882	0.136202	0.510792	2.30051e-11	5.15278e-07	5.0943e-09	2.93785e-09
0.00653907	5.2462e-05	1.31588e-05	0.00693644	-0.178384	0.335867	0.0852805	0.223728	9.4196e-11	-5.55828e-07	4.48243e-08	-2.15045e-09
0.00725972	9.35176e-05	6.77104e-05	-0.0110386	0.17738	0.27844	-0.0720437	-0.54231	-1.34241e-10	5.94534e-07	-1.24726e-09	2.1419e-09
-0.0131832	3.88034e-05	1.24045e-05	0.0135065	0.320629	-0.0761721	-0.106285	-0.359464	3.79389e-10	-6.31386e-07	-6.22747e-08	-1.43031e-09
0.0111386	3.932e-05	0.000124881	-0.0117561	-0.064333	-0.182542	-0.0564601	0.285617	-5.26215e-10	6.65086e-07	3.51359e-08	1.52753e-09
0.00231983	-3.88034e-05	5.03605e-05	0.00734831	-0.311445	-0.0127488	-0.0248311	0.560093	5.04038e-10	-6.96572e-07	2.36348e-08	-9.68837e-10
-0.0058862	2.02577e-05	-0.000215342	-0.00070873	0.0926285	0.125088	0.0138486	0.167759	-3.63014e-10	7.23712e-07	-6.59407e-09	1.73472e-09
-0.0039592	-1.59301e-05	0.000139824	-0.00537986	0.283899	0.0969971	0.0729737	-0.55097	5.48227e-10	-7.46805e-07	-2.31505e-08	-2.02894e-09
0.0153283	9.36264e-05	0.00012226	0.0108946	0.0186608	-0.0989335	0.0729266	-0.0924976	-5.21519e-10	7.64233e-07	-8.73743e-09	3.34416e-09
-0.019547	-4.73366e-06	6.90977e-05	-0.0126059	-0.215014	-0.0980238	0.0348167	0.524026	8.36863e-10	-7.76597e-07	1.39521e-08	-3.97144e-09
0.00129906	6.74445e-05	0.000222467	0.0117932	-0.220028	0.094432	-0.00517008	0.0752515	-9.51991e-10	7.82112e-07	3.70227e-08	5.56984e-09
0.0326552	-1.50254e-05	-0.00024749	-0.0075907	0.0109537	0.0466587	-0.0345033	-0.47969	1.23451e-09	-7.81651e-07	-4.25771e-08	-6.01337e-09
-0.0443757	0.000127423	0.000311193	0.00577558	0.174296	-0.100328	-0.0422913	-0.135077	-1.12882e-09	7.7314e-07	-2.72817e-08	7.50168e-09
0.0183874	3.50774e-05	0.000188565	-0.00364828	0.0250765	0.0223702	-0.0288583	0.318206	1.35941e-09	-7.5795e-07	4.96437e-08	-7.21089e-09
0.0499061	0.000147354	-0.00017602	0.00421969	-0.13582	0.106766	-0.00477762	0.388236	-1.43078e-09	7.33405e-07	1.15614e-08	8.26299e-09
-0.0876246	-4.36784e-05	0.000257983	-0.0028437	-0.0142495	-0.064081	0.0176538	-0.0334658	1.6652e-09	-7.01892e-07	-3.84704e-08	-7.94246e-09
0.0222275	6.84464e-05	0.000180108	0.0010099	0.111159	-0.107042	0.0260601	-0.319602	-1.91899e-09	6.60492e-07	2.60239e-09	9.32788e-09
0.101392	-0.000115739	-0.000427429	0.0016827	-0.0301512	0.0482483	0.0116644	0.027889	2.31547e-09	-6.11213e-07	2.12401e-08	-9.19851e-09
-0.130841	7.40834e-05	0.000389427	-0.00312557	-0.103677	0.0983964	-0.0102598	0.254361	-2.31143e-09	5.51129e-07	-6.93288e-09	1.03425e-08
0.0252643	-4.36881e-05	-0.000241691	0.00628129	0.106407	-0.0634139	-0.0182554	-0.187778	2.42426e-09	-4.82723e-07	5.35316e-09	-1.02098e-08
0.106625	0.000110721	0.000326439	-0.00659341	0.0174827	-0.0824661	-0.00067336	-0.201444	-2.51217e-09	4.0328e-07	-2.7578e-08	1.11589e-08
-0.127244	-8.57883e-05	6.42956e-05	0.00568144	-0.121964	0.0736406	0.0149012	0.0799199	2.368e-09	-3.15669e-07	1.09074e-08	-9.97469e-09
0.0194125	0.000119039	-0.000430624	-0.00787303	-0.00541773	0.0490928	0.00316173	0.167193	-2.69841e-09	2.16623e-07	2.75105e-08	9.68421e-09
0.0732477	-4.61345e-05	-4.9274e-07	0.00852319	0.14456	-0.0622616	-0.0128516	0.0170863	3.01405e-09	-1.09995e-07	-3.19421e-08	-8.51305e-09
-0.058589	0.000162135	0.000399499	-0.00773057	0.0715802	0.0381404	-0.00737868	-0.152599	-3.57716e-09	-8.00476e-09	-2.9358e-08	8.61729e-09
0.00247993	-9.30329e-05	-0.000740706	0.00601744	-0.11011	0.0731336	0.0078733	-0.113119	4.08518e-09	1.31965e-07	6.21137e-08	-8.06683e-09
0.00421309	8.603e-05	0.00057693	-0.00421439	-0.175725	-0.091141	0.0118303	0.110428	-4.40689e-09	-2.67305e-07	-5.65776e-09	9.07762e-09
0.0215597	-0.00015925	-0.000227426	0.00278449	0.0313051	0.0340567	-0.00580727	0.155923	4.51415e-09	4.09936e-07	-2.97757e-08	-9.21449e-09
-0.00111929	8.27843e-05	-4.73459e-05	-0.000605905	0.185949	0.150445	-0.0122414	-0.159507	-4.44587e-09	-5.60846e-07	1.34822e-10	1.11049e-08
-0.0914685	-0.000154221	-0.000446831	-0.00116567	-0.00141341	-0.119694	0.0123511	-0.09415	4.87239e-09	7.17712e-07	3.13507e-08	-1.17743e-08
0.103866	0.000183846	0.000327037	0.00231891	-0.183539	-0.223643	0.0133309	0.164446	-4.83501e-09	-8.81821e-07	-6.31112e-09	1.3361e-08
-0.00878912	-0.00015763	0.000112363	-0.0022106	-0.0195913	0.140164	-0.0051675	0.0846478	5.14308e-09	1.05096e-06	-2.98231e-08	-1.29005e-08
-0.104999	9.16701e-05	4.1967e-05	0.00136908	0.168783	0.285266	-0.0149866	-0.133275	-5.5249e-09	-1.2244e-06	-2.4937e-08	1.29878e-08
0.142535	-0.000173792	-0.000857384	0.00106654	0.0424583	-0.145212	0.00498899	-0.158213	5.58345e-09	1.40213e-06	6.06698e-08	-1.14677e-08
-0.0421235	0.000201563	0.000954684	-0.00495155	-0.145121	-0.312427	0.0171452	0.0195994	-5.888e-09	-1.58351e-06	1.36162e-08	1.05062e-08
-0.0614257	-0.000102409	-0.000393919	0.00874246	-0.110698	0.105854	-0.00979279	0.142281	5.8848e-09	1.76728e-06	-5.85506e-08	-8.47383e-09
0.0858656	0.000188656	-0.000190489	-0.0100923	0.00689839	0.293955	-0.0197697	0.0177172	-6.10592e-09	-1.95284e-06	-1.35069e-08	7.70184e-09
-0.0511646	-0.000257159	-7.67687e-05	0.00655344	0.104165	-0.084223	0.0212469	-0.118123	6.04296e-09	2.13814e-06	7.21813e-08	-6.3541e-09
-0.00904302	0.000173308	0.000796022	-0.00235687	0.018964	-0.236663	0.00444233	-0.029856	-5.86127e-09	-2.32378e-06	-4.43122e-09	5.40126e-09
0.0235895	-0.00024625	-0.000799777	0.000458028	-0.080609	0.115629	-0.0245087	0.0899839	5.53703e-09	2.50828e-06	-3.86419e-08	-3.07759e-09
-0.0106828	0.000197743	7.259e-05	0.00195443	-0.0144567	0.165222	0.000257493	0.0306744	-4.66896e-09	-2.68941e-06	-4.30777e-08	9.20049e-10
0.0113038	-0.000132532	0.000179357	-0.0037538	0.063982	-0.100724	0.0281394	-0.063338	3.8857e-09	2.86954e-06	5.58639e-08	3.48317e-09
-0.004684	0.000196297	0.00106819	0.0063308	-0.0027411	-0.114685	0.0039578	-0.0256342	-2.67405e-09	-3.0436e-06	4.11549e-08	-7.57404e-09
-0.00124725	-0.000278739	-0.00165874	-0.00753782	-0.0545758	0.10791	-0.0328623	0.0429261	1.24495e-09	3.2132e-06	-4.55345e-08	1.25354e-08
7.39995e-05	0.000199732	0.000691452	0.00739519	0.0378102	0.06917	-0.0341384	0.0191357	1.93754e-10	-3.37514e-06	-7.22787e-08	-1.57135e-08
-0.00636466	-0.000159258	0.00160464	-0.00876627	0.0504094	-0.138652	0.0127312	-0.0314421	-1.31218e-09	3.53236e-06	7.67695e-08	1.81636e-08
-0.0111483	0.000381843	-0.00166798	0.00983871	-0.00431071	0.031051	0.038395	-0.00336078	2.27053e-09	-3.67918e-06	4.39133e-08	-1.91293e-08
0.0269354	-0.000234647	-0.000865207	-0.00906587	-0.0461002	0.218585	-0.0102754	0.0292248	-3.57043e-09	3.81712e-06	-4.34657e-08	1.97954e-08
-0.0263351	0.000103251	0.00375485	0.00956303	-0.0483283	0.0468989	-0.0427525	-0.00891964	4.7625e-09	-3.94426e-06	-6.0528e-08	-1.89762e-08
-0.00418777	-0.000250516	-0.00255781	-0.0113625	-0.00800318	-0.332164	0.0133367	-0.034773	-6.59445e-09	4.06211e-06	5.55547e-08	1.87174e-08
0.0464344	0.000178296	-0.00031701	0.0101449	0.0353741	-0.143953	0.0471044	0.0194833	8.41055e-09	-4.16692e-06	4.32217e-08	-1.89066e-08
-0.0576893	-0.000162804	0.00198825	-0.00734577	0.045686	0.468935	0.0275625	0.0456046	-1.04213e-08	4.26231e-06	-1.73472e-08	2.05791e-08
0.0277548	0.000317639	-0.00159337	0.00543662	0.0374607	0.110669	-0.0247184	0.028393	1.28794e-08	-4.34221e-06	-9.83058e-08	-2.26682e-08
0.0178275	-0.000206432	0.000735723	-0.000852404	0.0181201	-0.625448	-0.0533656	-0.0427632	-1.50812e-08	4.41054e-06	2.59161e-08	2.47782e-08
-0.0302677	0.000142768	0.00135731	-0.00394726	-0.00864447	-0.170156	-0.0329152	-0.0657849	1.75559e-08	-4.46247e-06	9.32199e-08	-2.53224e-08
0.0291282	-0.000306671	-0.00301069	0.00805325	-0.0345693	0.797708	0.0261235	0.0456662	-2.03229e-08	4.50267e-06	6.96594e-09	2.49162e-08
-0.0280094	0.000253292	0.00231982	-0.0105426	-0.0348455	0.404	0.0589461	0.078011	2.33185e-08	-4.524e-06	-1.04743e-07	-2.18324e-08
0.031149	-1.88649e-05	0.000214243	0.0128497	0.00328397	-0.974028	0.0121389	-0.0828438	-2.66581e-08	4.532e-06	7.62158e-09	1.6417e-08
-0.0279084	0.000185084	-0.00155794	-0.0129048	0.0291184	-1.05963	-0.0620899	-0.0397617	2.96527e-08	-4.52506e-06	9.17758e-08	-8.57845e-09
-0.0158616	-0.00039975	0.00124545	0.0113705	0.000926994	0.770711	-0.0586999	0.0580355	-3.29633e-08	4.50382e-06	-1.93674e-09	4.1712e-10
0.069383	0.000161095	-0.000299873	-0.00555845	-0.02412	1.21167	0.0427673	0.0899227	3.59937e-08	-4.46511e-06	-1.08041e-07	6.8101e-09
-0.0796238	-0.000169829	-0.001004	0.00144767	0.00532163	-0.876345	0.0656575	0.0182855	-3.89318e-08	4.41182e-06	3.34566e-09	-1.24593e-08
0.0348095	0.000263113	0.00153287	0.00442797	0.0217308	-1.31618	0.00747465	-0.0874893	4.22067e-08	-4.34229e-06	9.9841e-08	1.52269e-08
0.0236223	-5.92849e-05	-0.00117302	-0.00595305	-0.0220294	0.921295	-0.0611134	-0.00435209	-4.57273e-08	4.25896e-06	1.47405e-08	-1.541e-08
-0.0504563	0.000182256	0.000579368	0.00528895	-0.00689384	1.32668	-0.0675402	0.0793446	4.93738e-08	-4.15942e-06	-9.20266e-08	1.24187e-08
0.0540179	-0.000253725	-5.87871e-05	-0.00388406	0.0254525	-0.984453	0.0197216	-0.0193071	-5.36011e-08	4.04776e-06	-2.22429e-08	-8.17557e-09
-0.0392001	0.000103862	-0.000806085	0.00194448	0.00658641	-1.19675	0.0677152	-0.0669051	5.69404e-08	-3.92164e-06	7.14873e-08	2.84297e-09
0.00683285	-0.000295207	0.000895867	0.00435004	-0.0288331	0.86002	-0.0189827	-0.0358131	-6.03211e-08	3.78543e-06	4.25309e-08	1.57311e-09
0.021669	0.000482519	-0.000235257	-0.0116615	-0.033704	0.943224	-0.0669679	0.0211356	6.32998e-08	-3.63276e-06	-5.2559e-08	-5.78655e-09
-0.0490646	-0.000302578	-0.00113365	0.0175063	-0.0070033	-0.800991	-0.0205541	0.0460323	-6.65984e-08	3.47191e-06	-3.81182e-08	8.89718e-09
0.0391049	-2.83696e-05	0.00186123	-0.0196438	0.0380357	-0.794025	0.0653069	0.00282815	6.99864e-08	-3.29908e-06	4.2632e-08	-1.17581e-08
0.0056205	-0.000161302	-0.0010162	0.0190655	0.0154429	0.545397	0.0653039	-0.0352303	-7.36306e-08	3.1191e-06	4.3652e-08	1.46254e-08
-0.0407858	0.000407565	-0.0011997	-0.0164386	-0.0396453	0.287163	-0.0627989	-0.00045002	7.75697e-08	-2.92911e-06	-8.0231e-08	-1.85265e-08
0.0463859	-5.14355e-05	0.00148723	0.0107732	-0.0304857	-0.3541	-0.0621653	0.0301317	-8.09433e-08	2.73165e-06	-3.81313e-08	2.27643e-08
-0.0177635	0.000308197	-0.000336704	-0.00291613	0.0120122	0.10634	0.0298282	-0.0140622	8.30918e-08	-2.52853e-06	7.71873e-08	-2.7137e-08
-0.0144562	-0.000426889	-0.000553004	-0.00573324	0.0367845	0.243681	0.0577312	-0.0321681	-8.35902e-08	2.3189e-06	6.76004e-08	2.94735e-08
0.0355404	8.07333e-05	0.000998577	0.0135723	0.0221028	-0.228846	-0.0097143	0.0358369	8.32144e-08	-2.10552e-06	-6.36152e-08	-3.03017e-08
-0.0353772	-0.000192374	-0.00135738	-0.0184146	-0.0217244	-0.0725908	-0.0537339	0.0033439	-8.10244e-08	1.88748e-06	-4.26156e-08	2.73722e-08
0.0174277	0.000253943	0.000483564	0.0191185	-0.0299645	0.280371	0.0105494	-0.0472738	7.75667e-08	-1.66439e-06	2.90892e-08	-2.23942e-08
0.00664297	0.000309716	0.00159764	-0.0155606	-0.00483287	-0.232466	0.0494798	0.000645298	-7.22505e-08	1.44095e-06	2.35542e-08	1.47595e-08
-0.0218183	0.000295108	-0.00188866	0.0116381	0.0192277	-0.391375	0.0285631	0.0620906	6.48257e-08	-1.21992e-06	-9.12218e-09	-7.11287e-09
0.0172469	-0.000706171	0.00045425	-0.00570067	0.0226409	0.491765	-0.0280802	0.0525042	-5.60123e-08	9.96203e-07	-2.75017e-08	-1.0206e-09
-0.00168423	0.000152587	0.00170456	-0.000682628	-0.00143199	0.491191	-0.0430971	-0.0541293	4.57771e-08	-7.70845e-07	1.74654e-08	6.41097e-09
-0.00645457	-3.97736e-05	-0.00171112	0.00442225	-0.0189699	-0.520163	0.0218795	-0.0886256	-3.52245e-08	5.48002e-07	3.91838e-08	-1.03899e-08
0.00387403	0.000237294	0.000319953	-0.000539685	-0.00138152	-0.5127	0.0391329	0.0646151	2.48882e-08	-3.32172e-07	-3.31429e-08	1.00068e-08
-0.00105366	0.000292711	0.00114579	-0.00838398	0.0167018	0.530458	0.000342473	0.110557	-1.58631e-08	1.16012e-07	-4.94931e-08	-7.77679e-09
0.00262135	-0.000100717	-0.000255939	0.025525	0.0013307	0.438353	-0.0355715	-0.123854	7.77572e-09	9.68834e-08	4.7598e-08	3.636e-09
-0.00569535	-0.000176305	0.00057903	-0.045386	-0.015494	-0.496777	-0.00278454	-0.0919856	-2.25569e-10	-3.07427e-07	6.12802e-08	-9.7667e-10
0.00705134	0.000312468	-0.000677679	0.0690729	-0.00113278	-0.297195	0.0324641	0.158479	-7.1318e-09	5.09886e-07	-2.26142e-08	-1.19256e-09
0.00148151	-0.000247005	0.000152942	-0.0872375	0.0147068	0.444897	0.00174368	0.109747	1.45588e-08	-7.09501e-07	-8.13857e-08	7.8896e-10
-0.00661903	0.000592763	0.000948632	0.0977973	0.00323345	0.132439	-0.0297764	-0.216708	-2.15751e-08	8.98143e-07	3.77475e-08	1.2752e-10
0.011171	-0.00015859	-0.00105398	-0.0927128	-0.0139062	-0.394051	0.00139221	-0.240034	2.82283e-08	-1.08237e-06	5.19797e-08	-3.43532e-09
-0.0167447	-0.000529714	0.00047369	0.0721841	-0.0135808	0.0509803	0.0274073	0.0450639	-3.41948e-08	1.26088e-06	-3.30288e-08	6.4438e-09
0.0160868	0.000140537	0.00099002	-0.0359404	-0.00157594	0.351	0.0196694	0.317968	3.92192e-08	-1.4317e-06	-5.16768e-08	-1.04265e-08
-0.00694268	0.00026776	-0.00161428	-0.0119661	0.0129408	-0.19535	-0.0151477	0.112949	-4.4519e-08	1.59317e-06	7.16671e-08	1.25148e-08
-0.00391768	0.000110013	0.000364259	0.0651454	0.0101566	-0.310795	-0.0241358	-0.412107	4.95793e-08	-1.7484e-06	2.14235e-08	-1.59652e-08
0.0113238	0.000614894	0.000939594	-0.114531	-0.0131822	0.288743	0.018546	0.0598835	-5.54293e-08	1.89403e-06	-5.41642e-08	1.80533e-08
-0.0124567	-0.000569777	-0.000287773	0.151335	-0.0090543	0.272898	0.0219155	0.513307	6.04629e-08	-2.03222e-06	-2.91308e-08	-2.23849e-08
0.00850144	-0.000117747	-4.14956e-05	-0.168549	0.0148396	-0.238808	-0.00116703	-0.0674856	-6.50388e-08	2.15983e-06	4.16311e-08	2.4722e-08
-0.00795616	-0.000210748	-0.00044689	0.162549	-0.00081348	-0.210316	-0.0194987	-0.609162	6.85148e-08	-2.27836e-06	4.93866e-08	-2.73982e-08
0.0160687	0.000110818	-0.000572709	-0.136721	-0.0183196	0.186424	-0.0194869	-0.0663897	-7.13007e-08	2.38848e-06	-7.93629e-09	2.77139e-08
-0.0162352	0.000412368	0.00113765	0.0956822	0.00566413	0.139035	0.00597928	0.689165	7.4486e-08	-2.48702e-06	-1.01151e-07	-2.72385e-08
0.0115898	5.58443e-05	-0.000360568	-0.0450847	0.0235193	-0.141293	0.0153238	0.626234	-7.73086e-08	2.57802e-06	1.8924e-08	2.32042e-08
0.00598326	-0.000140656	-0.000742972	-0.00409967	-0.00886873	0.0291282	-0.0137773	-0.0162718	8.0917e-08	-2.65987e-06	1.0072e-07	-1.90369e-08
-0.0232487	0.000425024	0.000296324	0.0451628	-0.0297457	0.113525	-0.00758839	-0.650436	-8.34309e-08	2.73238e-06	-3.31475e-08	1.16533e-08
0.0301546	1.40991e-05	-8.2499e-05	-0.0731233	0.012712	-0.108542	0.0106207	-0.786952	8.59017e-08	-2.79353e-06	-9.15172e-08	-3.41454e-09
-0.0182952	-0.000152483	-0.00017403	0.0842436	0.0359378	-0.0633122	0.00250339	-0.340216	-8.68254e-08	2.84617e-06	8.5928e-08	-6.7059e-09
-0.0021697	-0.000233349	0.000276859	-0.0798547	0.0161266	0.115955	-0.00787317	0.537977	8.65114e-08	-2.8925e-06	7.04228e-08	1.40274e-08
0.0119962	-0.000160253	-0.000405511	0.06397	-0.0268157	0.0107781	-0.00621945	0.809573	-8.63247e-08	2.92929e-06	-6.2453e-08	-1.9939e-08
-0.00414711	-4.72781e-05	0.00037583	-0.040648	-0.0430692	-0.139499	0.00507014	-0.200838	8.59515e-08	-2.95786e-06	-9.39713e-08	2.15868e-08
-0.0122588	0.000376713	0.000139751	0.0166825	0.00804132	0.0673598	0.00612118	-0.807519	-8.5779e-08	2.97876e-06	4.58809e-08	-2.12606e-08
0.00892948	0.000608832	-0.000861828	0.00269508	0.0455881	0.169253	-0.00656092	0.294108	8.60948e-08	-2.99211e-06	8.8213e-08	1.70883e-08
0.00176918	0.000342297	-0.000325261	-0.0141852	0.00323217	-0.138775	0.00537758	0.79984	-8.54895e-08	2.99705e-06	1.4993e-08	-1.24505e-08
-0.00958497	-0.000730633	0.0016185	0.0170391	-0.0466004	-0.195885	0.00949824	-0.420544	8.48706e-08	-2.99637e-06	-1.27041e-07	6.55192e-09
0.0152749	-0.00042397	-0.000268543	-0.0114294	-0.0255549	0.171798	-0.0121231	-0.79444	-8.27778e-08	2.98906e-06	-9.48807e-09	-2.41313e-09
-0.00958648	0.000687594	-0.00157085	0.00254863	0.0304938	0.211962	0.00987634	0.0738188	7.89852e-08	-2.97435e-06	1.41554e-07	-1.53306e-09
0.011364	-0.000579101	0.000635906	0.00703585	0.0483952	-0.17767	0.0198132	0.796437	-7.43159e-08	2.95824e-06	1.75963e-08	3.66435e-09
-0.0117253	0.000651142	0.00132178	-0.0143603	-0.0116281	-0.212872	-0.0248469	0.568712	6.88694e-08	-2.93693e-06	-1.61364e-07	-6.15961e-09
0.00803778	0.000242727	-0.000711717	0.016876	-0.0525137	0.207345	-0.0045209	-0.617965	-6.2268e-08	2.90407e-06	-2.38489e-08	6.48946e-09
-0.00481466	-0.000748295	-9.05022e-05	-0.014095	0.00852311	0.197057	0.0370032	-0.812977	5.43275e-08	-2.874e-06	1.57032e-07	-7.58054e-09
-0.00496549	0.00014896	0.000487798	0.00787234	0.0607428	-0.189358	0.0249317	0.820268	-4.43572e-08	2.84002e-06	6.5453e-08	7.89743e-09
0.00672891	-4.00004e-06	6.42159e-05	-0.00113412	-0.00192865	-0.18398	-0.0224607	0.40317	3.41546e-08	-2.80022e-06	-1.77037e-07	-9.10773e-09
-0.0110969	-8.1089e-05	-0.000161694	-0.00558766	-0.0733798	0.0284043	-0.0589909	-0.832404	-2.35053e-08	2.75668e-06	-8.12295e-08	7.3369e-09
0.0156379	0.00156922	0.000761504	0.0110404	-0.0376339	0.134894	-0.0210976	-0.664893	1.47326e-08	-2.70996e-06	1.7219e-07	-5.30447e-09
-0.0221856	-0.00138439	-0.000131221	-0.0128759	0.0485622	0.182572	0.0749103	0.346018	-6.55018e-09	2.66336e-06	1.04148e-07	9.46556e-10
0.0289797	-0.00181635	7.55043e-05	0.0118984	0.0979025	0.0206693	0.0621267	0.827371	5.184e-10	-2.61467e-06	-1.81386e-07	2.21095e-09
-0.012949	0.00131094	0.000272873	-0.00749998	0.078836	-0.227028	-0.0259919	-0.0478248	4.33023e-09	2.56118e-06	-9.97321e-08	-5.83068e-09
-0.0358535	0.000340571	7.25106e-05	0.00144354	-0.00545004	-0.0492432	-0.0985453	-0.796858	-9.13981e-09	-2.50314e-06	1.55244e-07	7.86575e-09
0.0653471	0.00108537	-0.000600823	0.00355933	-0.1188	0.318777	-0.0790946	-0.0577249	1.35899e-08	2.4473e-06	1.42651e-07	-8.44679e-09
-0.0316157	0.00141232	0.000436062	-0.00633608	-0.129941	0.185253	0.0669697	0.739043	-1.84528e-08	-2.39389e-06	-1.24763e-07	5.9947e-09
-0.0491773	-0.00333641	0.00155891	0.0075087	0.0368699	-0.454724	0.119445	0.134077	2.26029e-08	2.33274e-06	-1.91243e-07	-2.47898e-09
0.0922645	-0.00107017	-0.00119608	-0.00507233	0.140738	-0.392287	-0.058118	-0.654819	-2.63131e-08	-2.27201e-06	8.53823e-08	-2.11442e-09
-0.0228956	0.00162475	-0.00250031	0.0002083	-0.016582	0.462399	-0.130616	-0.27969	2.94939e-08	2.21135e-06	2.55003e-07	4.95406e-09
-0.078175	-0.0019823	0.00313846	0.00208468	-0.146057	0.698104	-0.0784639	0.45082	-3.11694e-08	-2.14745e-06	-9.75062e-08	-6.50114e-09
0.0936458	0.0022963	0.00125597	-0.00325362	0.010336	-0.145324	0.0831929	0.492859	3.19882e-08	2.08533e-06	-2.84312e-07	4.49485e-09
-0.0120931	0.00140946	-0.00336131	0.00268656	0.146237	-0.843905	0.141765	0.0235551	-3.16324e-08	-2.02089e-06	1.07818e-07	-2.77199e-09
-0.099589	-0.00300589	-4.6709e-06	0.00360194	0.0615775	0.0836477	-0.0502138	-0.374739	3.11528e-08	1.95595e-06	2.7901e-07	-1.05022e-09
0.108063	0.00152623	0.00210583	-0.0113852	-0.107902	0.940705	-0.144881	-0.105121	-2.96731e-08	-1.8917e-06	-9.14561e-08	3.39165e-09
-0.00574608	0.000889712	-0.000342312	0.0220335	-0.14142	-0.0164777	0.0942123	0.260908	2.72775e-08	1.82665e-06	-2.684e-07	-5.32745e-09
-0.105161	-0.00102958	-0.000503261	-0.0294936	0.0655578	-0.965137	0.144331	0.100941	-2.43587e-08	-1.76143e-06	3.91014e-08	4.82211e-09
0.142613	0.00113654	-0.00116354	0.0339603	0.138912	-0.0993528	-0.0071178	-0.162269	2.25862e-08	1.69675e-06	2.52812e-07	-3.1375e-09
-0.0637853	-0.00311687	0.000515461	-0.0325239	-0.138819	0.909252	-0.14025	-0.0508678	-2.11551e-08	-1.6317e-06	5.47003e-08	-1.60618e-09
-0.0644349	-0.000774865	0.00231273	0.0257426	-0.132185	0.0396234	-0.11732	0.088244	2.21724e-08	1.56894e-06	-2.9759e-07	5.63582e-09
0.139563	0.00315355	-0.000982715	-0.0127199	0.0610527	-0.783514	0.0645941	-0.0625634	-2.43577e-08	-1.50218e-06	-1.11529e-07	-8.41017e-09
-0.111116	-0.00147437	-0.0029746	-0.00212393	0.143257	-0.0465681	0.128444	-0.0606309	2.71522e-08	1.43973e-06	3.06531e-07	8.41599e-09
-0.00674977	0.00107875	0.00164093	0.0169665	0.0342126	0.613519	-0.0792823	0.0339248	-3.02195e-08	-1.38012e-06	1.60114e-07	-7.10759e-09
0.0872251	0.00249073	0.0019182	-0.0280552	-0.148017	0.0956885	-0.117639	0.0100268	3.21527e-08	1.32077e-06	-3.19978e-07	3.39931e-09
-0.0706076	-0.00239476	-0.000302275	0.0356563	-0.0122862	-0.432401	-0.0119861	-0.0305789	-3.24455e-08	-1.2643e-06	-1.65036e-07	5.99153e-11
-0.00914049	-0.000303134	-0.00300007	-0.0378239	0.151824	-0.0511554	0.105274	0.0360885	3.14651e-08	1.20545e-06	2.80168e-07	-4.10577e-09
0.0634355	0.000541324	-0.000610488	0.0331453	0.0101612	0.272251	0.1012	0.0289095	-2.95262e-08	-1.15185e-06	1.8944e-07	6.78424e-09
-0.0352799	-0.00175615	0.00415645	-0.021576	-0.152748	-0.0169073	-0.0608858	-0.0336091	2.77569e-08	1.10082e-06	-2.51793e-07	-9.41504e-09
-0.0182415	0.000504591	0.000828086	0.00931314	-0.0353898	-0.157272	-0.0854226	-0.0713774	-2.36685e-08	-1.04708e-06	-2.16017e-07	1.02722e-08
0.0439605	0.000855726	-0.00516535	0.00418455	0.14068	0.0366901	0.00531863	-0.0319658	1.94692e-08	9.98419e-07	2.09599e-07	-1.01209e-08
-0.0336641	-0.000458191	-0.000385007	-0.0149107	0.146223	0.0997354	0.0723958	0.088094	-1.43618e-08	-9.51928e-07	2.61015e-07	8.09963e-09
0.0120981	0.00220766	0.00569574	0.0232798	-0.0570048	0.0292511	0.0554278	0.120515	7.33961e-09	9.06866e-07	-1.79031e-07	-5.90652e-09
-0.00965693	-0.000335936	0.000261093	-0.0274987	-0.136024	-0.0986155	-0.031723	-0.0497703	-7.59169e-10	-8.63341e-07	-2.94711e-07	3.19532e-09
0.0118839	-0.00338248	-0.00677661	0.0257139	0.111737	-0.0638597	-0.0548406	-0.15306	-6.75849e-09	8.2132e-07	1.14697e-07	-1.87697e-09
0.00610627	0.00160404	0.00226568	-0.0201832	0.121622	0.149933	0.0498035	0.0360724	1.27993e-08	-7.75704e-07	3.00261e-07	6.5195e-10
-0.0226488	-0.000247464	0.00561922	0.0137493	-0.0315102	0.172365	0.0455506	0.181173	-1.75261e-08	7.36296e-07	-5.0721e-08	-3.74455e-10
0.0349324	0.000215249	-0.00260568	-0.00505561	-0.104419	-0.116632	-0.0217652	-0.0239555	2.08904e-08	-6.99862e-07	-2.9943e-07	4.82672e-10
-0.0388419	0.00440638	-0.00383435	-0.00306818	-0.0430032	-0.24165	-0.0376269	-0.202604	-2.32647e-08	6.65593e-07	8.92159e-09	-1.12737e-09
0.0353388	-0.00289096	0.00282191	0.00883963	0.0863902	0.161255	0.00151864	0.00602724	2.33755e-08	-6.27334e-07	3.04241e-07	3.6951e-10
-0.0215385	-0.00680845	0.0024781	-0.010894	0.026809	0.300984	0.0319383	0.216202	-2.20075e-08	5.97801e-07	-2.8817e-08	1.11654e-09
-0.00519411	0.00449734	-0.00121343	0.0139448	-0.0695848	-0.114284	0.00724622	0.0338804	1.80842e-08	-5.66049e-07	-2.83402e-07	-3.81096e-09
0.0310732	0.00140455	-0.00182397	-0.0135787	-0.0186358	-0.332213	-0.020996	-0.221665	-1.25479e-08	5.36421e-07	3.40033e-08	6.66212e-09
-0.0466583	-0.00425092	0.000987256	0.012485	0.0556378	0.0163926	-0.0267278	-0.167659	5.01979e-09	-5.05868e-07	2.67552e-07	-9.13351e-09
0.0405277	0.0075157	0.00102228	-0.0116692	0.0141321	0.328055	-0.00167945	0.0929645	2.4085e-09	4.76905e-07	-6.89557e-08	1.08808e-08
-0.0278458	0.00178825	-0.00038443	0.0107405	-0.0454176	0.0127623	0.0251416	0.215502	-8.66474e-09	-4.4492e-07	-1.96215e-07	-1.17256e-08
0.0105994	-0.0124821	-0.00148794	-0.00971428	-0.0285026	-0.295194	0.0245672	-0.0568562	1.22267e-08	4.18286e-07	2.84659e-08	1.05782e-08
0.0116002	0.00840288	0.00140815	0.00917442	0.017841	-0.0670789	-0.0105642	-0.203085	-1.38381e-08	-3.94089e-07	1.61968e-07	-7.96793e-09
-0.0329402	0.00296868	0.000383668	-0.00937478	0.0369324	0.250989	-0.0249078	0.137517	1.46961e-08	3.69519e-07	3.57924e-08	3.96846e-09
0.0300594	-0.0154983	-0.00237915	0.0109849	0.00175685	0.140138	0.016344	0.185578	-1.53677e-08	-3.42341e-07	-1.5928e-07	1.27898e-09
-0.00943658	0.00700279	0.000949348	-0.0110456	-0.0349214	-0.133556	0.0257458	-0.013737	1.63751e-08	3.1794e-07	-6.63006e-08	-7.09369e-09
-0.0115917	0.0128441	0.00250769	0.0122569	-0.0194242	-0.204734	-0.0124629	-0.164936	-1.82656e-08	-2.93307e-07	2.02269e-07	1.16621e-08
0.0196972	-0.0103914	-0.001191	-0.0100307	-0.0138066	-0.0588015	-0.0270487	-0.0330489	2.08679e-08	2.74019e-07	8.3027e-09	-1.33637e-08
0.00333685	0.000870669	-0.00195598	0.00698088	-0.00156202	0.206321	-0.0142255	0.143474	-2.39184e-08	-2.5404e-07	-2.70973e-07	1.14412e-08
-0.0157354	-0.00130027	3.74301e-06	-0.00341085	0.0355607	0.190643	0.0180846	0.036535	2.7437e-08	2.34564e-07	8.08706e-08	-6.33158e-09
0.0216956	-0.00230455	0.0027468	-0.000225692	0.0309919	-0.14008	0.0293851	-0.123413	-3.05388e-08	-2.20749e-07	3.26158e-07	4.89494e-10
-0.0186063	0.0158795	-0.000262558	0.0071354	-0.00751174	-0.255259	-0.00571524	-0.0626865	3.26406e-08	2.01974e-07	-1.57101e-07	4.91851e-09
0.00600665	-0.0103449	-0.00310707	-0.0123855	-0.0363786	0.0958315	-0.0309502	0.0763631	-3.29638e-08	-1.86255e-07	-3.61765e-07	-8.88806e-09
0.0138396	-0.0231309	0.000965357	0.0149026	-0.033756	0.297457	-0.0294952	0.0993637	2.93019e-08	1.7228e-07	1.53523e-07	9.47109e-09
-0.026147	0.0262013	0.00250707	-0.016567	0.0106799	-0.0784569	0.00144852	0.0236319	-2.18234e-08	-1.57446e-07	3.31567e-07	-6.90732e-09
0.0270464	0.00768676	-0.001943	0.0155535	0.0347962	-0.323687	0.0320783	-0.0668742	9.61437e-09	1.41143e-07	-7.98841e-08	4.08515e-10
-0.00689497	-0.0175789	-0.0004777	-0.0163629	-0.00654419	0.0403985	0.0336512	-0.0849849	4.71255e-09	-1.25755e-07	-3.0208e-07	7.25977e-09
-0.0133949	0.0103186	0.000682692	0.0148583	-0.0319595	0.316548	0.0159432	0.0120833	-2.02023e-08	1.11249e-07	-1.3023e-08	-1.39656e-08
0.0179347	-0.00306244	-9.35167e-05	-0.0134663	-0.0111529	-0.0133228	-0.00714259	0.0810715	3.49226e-08	-9.64046e-08	3.05655e-07	1.6978e-08
-0.00973343	-0.0110059	0.000510059	0.0111106	0.013613	-0.272013	-0.0266957	2.4047e-05	-4.63117e-08	7.98198e-08	7.67884e-08	-1.59192e-08
-0.000143553	0.0188974	-0.00146937	-0.00839853	0.0259862	0.0141097	-0.0354771	-0.0811133	5.34486e-08	-6.71888e-08	-3.86906e-07	1.13174e-08
-0.000142508	-0.00984244	-0.000406862	0.00667984	0.0197059	0.203709	-0.0289003	-0.0123791	-5.73033e-08	5.18669e-08	-1.40955e-07	-3.55497e-09
-0.00971358	-0.0141573	0.00285648	-0.00347487	-0.00575918	-0.0434686	-0.00645106	0.0843491	5.57963e-08	-3.90134e-08	5.28724e-07	-4.28239e-09
0.0135099	0.0238757	-0.00151815	0.00137157	-0.0204981	-0.139235	0.0151403	0.0655856	-5.20813e-08	2.55023e-08	2.11607e-07	1.09231e-08
-0.00645136	0.00361481	-0.00164994	0.00328595	-0.000464494	0.0862813	0.0233328	-0.0245095	4.51634e-08	-1.20267e-08	-6.16938e-07	-1.39932e-08
-0.00165381	-0.0183341	0.00245415	-0.00662498	0.0185026	0.110254	0.0325585	-0.0988733	-3.47937e-08	-3.5173e-09	-3.01351e-07	1.31087e-08
0.0158055	0.00265508	0.000195266	0.00967669	0.00204159	-0.116853	0.0362048	-0.100775	2.28158e-08	1.50737e-08	6.34929e-07	-9.6706e-09
-0.00355104	7.0626e-05	-0.00106506	-0.0122492	-0.0183103	-0.0622843	0.0139118	0.0243113	-1.06054e-08	-3.13252e-08	3.61831e-07	4.82765e-09
-0.0103804	0.00110373	0.000700169	0.0173838	-0.00880084	0.169937	-0.0358828	0.115836	-9.6181e-10	4.99163e-08	-5.73593e-07	-9.27442e-10
0.00986215	0.00807428	0.00039516	-0.0226347	0.012799	-0.00445517	-0.0141077	0.0204315	1.05373e-08	-6.29075e-08	-3.94075e-07	-1.28057e-09
-0.00397034	-0.00429505	-0.000547319	0.0297481	0.0206067	-0.250824	0.0343086	-0.138142	-1.78857e-08	7.75137e-08	4.45e-07	9.5338e-10
-0.00805113	-0.00369688	0.00032889	-0.0373557	-0.00125086	0.0915147	0.0349159	-0.107232	2.18574e-08	-9.49794e-08	4.5097e-07	1.39107e-09
0.00986685	0.00719044	0.000702905	0.0453473	-0.022823	0.326406	-0.00854232	0.171002	-2.30472e-08	1.08868e-07	-3.26642e-07	-3.63567e-09
-0.0130575	-0.00846535	-0.00111008	-0.0506762	-0.013957	-0.190028	-0.0340183	0.124114	2.13625e-08	-1.26501e-07	-5.13041e-07	5.09982e-09
0.0126041	-0.00200181	-4.93115e-05	0.050484	0.0102924	-0.37247	0.0026716	-0.176721	-1.72874e-08	1.39185e-07	2.15206e-07	-4.59024e-09
-0.013973	0.0103573	0.00125608	-0.0433568	0.0257562	0.258545	0.0329975	-0.24578	1.10497e-08	-1.50595e-07	6.72681e-07	2.54281e-09
0.00714963	-0.0088665	-0.000630662	0.0296902	0.016248	0.381513	-0.00216448	0.0258633	-3.50842e-09	1.60545e-07	-1.72413e-07	1.93116e-09
0.00489599	-0.0035033	0.000240434	-0.0103539	-0.00482072	-0.281389	-0.0319382	0.313714	-4.24718e-09	-1.75326e-07	-8.35994e-07	-5.77005e-09
-0.0103438	0.0181489	-0.000436355	-0.0131983	-0.0203521	-0.362832	-0.0282162	0.134042	1.02863e-08	1.80713e-07	1.41401e-07	9.07732e-09
0.0151081	-0.00462686	-0.00119729	0.0378478	-0.0278438	0.238386	0.00860305	-0.348775	-1.43236e-08	-1.85999e-07	9.11966e-07	-9.36993e-09
-0.0191616	-0.0167017	0.00320565	-0.0593206	-0.0282459	0.335072	0.0304637	-0.435977	1.56474e-08	1.93796e-07	-9.31897e-08	7.5346e-09
0.0171198	0.00809765	-0.00104699	0.074918	-0.0245742	-0.107733	-0.000116476	0.135332	-1.27336e-08	-1.95263e-07	-8.63278e-07	-2.38266e-09
-0.00823174	0.0071421	-0.00399669	-0.082935	-0.0175723	-0.315131	-0.0296689	0.522246	8.40695e-09	1.98555e-07	2.09302e-08	-4.14006e-09
-0.00310552	-0.0080429	0.00542337	0.0812788	-0.00722285	-0.149153	-0.00580801	0.346593	-2.1581e-09	-2.05617e-07	7.36142e-07	1.08573e-08
0.00760403	0.00285498	0.000768354	-0.0731639	0.00599472	0.0980888	0.0290904	-0.133348	-2.48147e-09	2.04637e-07	1.04848e-07	-1.49413e-08
-0.00707842	0.00468607	-0.00773076	0.0574613	0.0196139	0.312038	0.0256857	-0.640366	6.58918e-09	-1.99223e-07	-5.59911e-07	1.67199e-08
0.00291021	-0.00736559	0.00476277	-0.0358015	0.0286565	0.128485	-0.00432068	-0.617544	-7.99951e-09	1.97268e-07	-2.7317e-07	-1.64409e-08
-0.00625688	-0.000267614	0.00598893	0.0129807	0.0181703	-0.321797	-0.0286694	0.386818	8.16051e-09	-1.95365e-07	4.91711e-07	1.30028e-08
0.00694343	0.00798632	-0.00866509	0.00951743	-0.0198839	-0.142753	-0.0227118	0.724246	-6.22029e-09	1.92584e-07	4.32845e-07	-7.32207e-09
-0.00245315	0.00101369	-0.00131878	-0.0267024	-0.0291305	0.328841	0.00196907	-0.589958	2.89323e-09	-1.85107e-07	-4.93517e-07	1.32039e-09
0.00197702	-0.00886392	0.00831684	0.0378288	0.0224275	0.133919	0.0253964	-0.753423	3.31682e-10	1.78631e-07	-5.7975e-07	3.4698e-09
-0.00397547	-0.000663109	-0.00195912	-0.0400815	0.0299524	-0.320417	0.0288988	0.036927	-3.37677e-09	-1.709e-07	5.12611e-07	-6.40383e-09
0.00584158	0.00620764	-0.00408337	0.0379867	-0.0187078	-0.161404	0.00202338	0.761705	3.91417e-09	1.59054e-07	6.48994e-07	7.2208e-09
-0.00556574	0.000258849	0.00135732	-0.0285877	-0.0311478	0.289252	-0.0226763	0.650626	-2.08785e-09	-1.495e-07	-4.83199e-07	-6.71284e-09
-0.00273276	0.00026725	0.00104901	0.0198071	0.00255282	0.173192	-0.02957	-0.483054	-2.18628e-09	1.39812e-07	-6.27155e-07	5.83983e-09
-0.00470402	0.00357503	0.00134171	-0.00949934	0.0323212	-0.237669	-0.0146079	-0.751314	9.039e-09	-1.27995e-07	3.73152e-07	-4.63345e-09
0.00270667	-0.00952712	-0.00205104	0.00227899	0.0130788	-0.129695	0.00981742	0.746894	-1.68351e-08	1.14307e-07	5.48432e-07	5.07637e-09
0.00186306	-0.00316816	-0.00179536	0.00225156	-0.0234427	0.176426	0.0284367	0.394207	2.4554e-08	-9.82286e-08	-2.28976e-07	-5.7117e-09
-0.0135482	0.0128905	0.00352758	-0.00221021	-0.0328321	0.0539751	0.0309158	-0.741772	-3.00974e-08	8.89015e-08	-4.84814e-07	7.81575e-09
0.017858	-0.00262306	-1.31874e-05	0.00216139	-0.0284781	-0.119563	0.0103648	-0.259162	3.44102e-08	-7.41609e-08	9.38956e-08	-9.93626e-09
-0.00230312	-0.00688645	-0.00252747	0.0011768	-0.00759186	0.00518549	-0.0240472	0.740966	-3.56563e-08	6.13063e-08	4.37528e-07	1.38902e-08
-9.26583e-05	0.00837884	0.000963052	-0.00436546	0.0289492	0.0784001	-0.0320704	0.702713	3.37827e-08	-4.85332e-08	3.46723e-08	-1.86985e-08
0.000754875	-0.000365279	0.00069034	0.00784789	0.0292839	-0.0653879	0.010249	-0.05685	-3.16909e-08	3.23134e-08	-4.47058e-07	2.39809e-08
0.00735152	-0.0030135	0.000173468	-0.00916812	-0.0275821	-0.0446522	0.0328114	-0.736122	2.91613e-08	-1.63988e-08	-1.01561e-07	-2.99539e-08
-0.00254357	-0.000900402	-0.000494585	0.00959556	-0.00921137	0.0514718	-0.0137731	-0.459493	-2.66617e-08	4.99528e-09	4.64417e-07	3.45197e-08
-0.0157748	-0.00833005	-0.00121866	-0.00945427	0.0240872	-0.0191254	-0.0334548	0.719407	2.57515e-08	1.25702e-08	1.27196e-07	-3.71191e-08
0.0167896	0.00380039	0.00147226	0.0051978	-0.00596783	-0.0446018	-0.0135157	0.130346	-2.40276e-08	-2.61833e-08	-4.64854e-07	3.45679e-08
-0.00143702	0.0155861	0.00124528	0.0017494	-0.0226632	0.00491788	0.0195094	-0.684049	2.25505e-08	3.82705e-08	-1.27059e-07	-2.48403e-08
-0.0216996	-0.00565296	-0.00129055	-0.00864088	0.00107653	0.0369731	0.0340719	0.0751365	-2.12795e-08	-5.26917e-08	4.34271e-07	6.64328e-09
0.0260539	-0.0105921	-0.00139203	0.0146212	0.0255126	0.0103419	0.00975553	0.627431	1.90794e-08	6.91282e-08	6.50836e-08	1.82038e-08
-0.00659963	0.00581893	0.00057979	-0.0160524	0.0108594	-0.0272814	-0.026058	0.489291	-1.61394e-08	-8.25342e-08	-3.34532e-07	-4.63737e-08
-0.0209355	0.000710377	0.00203539	0.0138187	-0.0333671	0.00460658	-0.0340373	-0.152009	1.34769e-08	9.49883e-08	-8.65131e-09	7.42076e-08
0.0346347	-0.0084976	-0.00030992	-0.0105211	-0.0321779	0.0200995	0.00548598	-0.510393	-9.14237e-09	-1.05344e-07	2.25122e-07	-9.47078e-08
-0.0247117	0.00337352	-0.00267538	0.0059364	0.0267597	-0.0195162	0.0335288	-0.0156114	3.52741e-09	1.14736e-07	3.44131e-09	1.03075e-07
0.00255512	0.00958074	0.00140469	9.39502e-05	0.0518084	0.0181816	-0.000198847	0.422278	4.91213e-09	-1.24653e-07	-1.31864e-07	-9.57742e-08
0.0190719	0.00117317	0.00156462	-0.00345294	-0.0176914	0.0249372	-0.0325631	-0.019948	-1.36147e-08	1.359e-07	-4.26826e-08	7.32493e-08
-0.0184298	-0.00638451	-0.00225175	0.00704763	-0.0650582	-0.029329	-0.00228006	-0.337884	2.33604e-08	-1.40008e-07	1.06212e-07	-3.80263e-08
0.00897015	-0.00531535	0.000547834	-0.0114335	0.0110638	0.0120405	0.0311113	0.238508	-3.20863e-08	1.47032e-07	9.44275e-08	-3.65367e-09
0.00815106	-0.00250498	0.00124422	0.0142484	0.0759668	0.0353454	0.0056888	0.267766	4.13223e-08	-1.52739e-07	-1.58309e-07	4.31282e-08
-0.0108509	0.010689	-0.00159085	-0.0127312	0.000970366	-0.0345572	-0.0291799	-0.120374	-5.00686e-08	1.54895e-07	-1.40739e-07	-7.39604e-08
0.0157681	0.00625988	0.000657509	0.0139179	-0.0824342	-0.0345614	-0.0171518	-0.219288	5.72874e-08	-1.54084e-07	2.51072e-07	9.05563e-08
0.000550565	-0.0147064	0.000621886	-0.0129183	-0.0337383	0.0254271	0.0155924	-0.00445884	-6.41192e-08	1.51866e-07	1.26355e-07	-9.14556e-08
-0.0181038	-0.00555135	-0.000526523	0.0121009	0.0634627	0.0129261	0.0254849	0.194	6.84801e-08	-1.46282e-07	-2.94879e-07	7.89723e-08
0.0355311	0.0152263	0.000915777	-0.0117295	0.0822959	-0.0153538	-0.0087397	0.148527	-7.08635e-08	1.43381e-07	-8.1016e-08	-5.70279e-08
-0.0395595	0.00735378	-0.00132522	0.00850232	-0.0119174	-0.00670335	-0.0225981	-0.135148	6.94029e-08	-1.39231e-07	3.01321e-07	3.15057e-08
0.00247574	-0.0109652	0.000456564	-0.00652901	-0.0763026	0.0178298	0.0210661	-0.188462	-6.45801e-08	1.27263e-07	4.02836e-08	-9.34592e-09
0.0379469	-0.0124897	0.001812	0.00309268	0.00383182	-0.0274006	0.0119147	0.19103	5.60343e-08	-1.15116e-07	-2.71968e-07	-6.62089e-09
-0.0520407	0.00566908	-0.00324295	0.00154103	0.0671165	-0.0241854	-0.0179385	0.0577452	-4.63332e-08	1.06453e-07	-4.10078e-08	1.50129e-08
0.0194734	0.0170916	0.000659985	-0.00539341	-0.0161238	0.0625988	-0.00749674	-0.196399	3.49336e-08	-9.48727e-08	2.4167e-07	-1.57478e-08
0.0320397	-0.00291629	0.00344637	0.00971059	-0.0566723	0.0054648	0.0149386	-0.00432262	-2.35162e-08	8.09586e-08	7.82396e-08	1.22377e-08
-0.0493182	-0.0195111	-0.00284085	-0.0141817	-0.0250583	-0.10771	0.0114265	0.197158	1.13994e-08	-6.79757e-08	-2.1267e-07	-8.24139e-09
0.00479396	0.00183217	-0.000618344	0.0194552	0.0317306	0.00613765	-0.0042602	0.0268221	1.34534e-09	5.24231e-08	-2.18461e-07	5.91862e-09
0.0377751	0.0196677	0.00271516	-0.0244574	0.0423993	0.14682	-0.0112829	-0.169682	-1.27664e-08	-3.91183e-08	2.15478e-07	-7.13301e-09
-0.0388916	-0.000874809	-0.00118277	0.0232663	-0.0208439	-0.0161475	-0.00853053	-0.184682	2.39677e-08	2.21386e-08	3.43811e-07	1.074e-08
0.00720599	-0.0134965	-0.00119803	-0.0178957	-0.0355406	-0.167741	0.00647515	0.0238148	-3.20567e-08	-6.15934e-09	-2.3299e-07	-1.59783e-08
0.0372427	7.17832e-05	0.00122541	0.0130094	0.00685115	0.0103073	0.00948387	0.168154	3.65005e-08	-9.24883e-09	-4.22399e-07	2.02062e-08
-0.0240623	0.00243425	0.00112	-0.00657196	0.0294606	0.167199	-0.00945605	0.0117505	-3.85666e-08	2.48509e-08	2.3231e-07	-2.06715e-08
-0.00937695	-0.0011575	-0.000451339	0.000717966	0.0302523	0.0117993	-0.000430276	-0.14806	3.70413e-08	-4.32804e-08	4.16262e-07	1.73147e-08
0.026617	0.00673443	-0.00225658	0.00410589	0.0258676	-0.152796	0.0104168	-0.0200828	-3.45149e-08	5.78848e-08	-2.06131e-07	-1.00972e-08
-0.0196148	-8.30686e-05	0.000537438	-0.0110404	0.0130021	-0.00895172	-0.00379025	0.128395	3.00549e-08	-7.24026e-08	-3.8869e-07	1.23507e-09
-0.00422233	-0.00738047	0.00333755	0.0114266	-0.01155	0.140832	-0.0128229	0.0189661	-2.4357e-08	8.6178e-08	1.66644e-07	5.6167e-09
0.0250108	0.00244529	-0.00149402	-0.0135444	-0.0309066	-0.0406566	0.0104996	-0.112781	1.58749e-08	-1.01939e-07	3.45301e-07	-1.00137e-08
-0.0231473	0.00292257	-0.00294227	0.0152849	-0.0292373	-0.150675	0.0167214	-0.0164954	-7.51403e-09	1.12244e-07	-8.99814e-08	9.36313e-09
0.0209692	-0.00342161	0.00232089	-0.0130426	-0.00995789	0.154532	-0.0192245	0.10322	-1.22214e-09	-1.2634e-07	-3.34207e-07	-4.89455e-09
-0.0113218	0.000172831	0.00196974	0.0098064	0.0172383	0.197727	-0.00255307	0.023112	9.21559e-09	1.37147e-07	-4.99481e-08	-2.6955e-09
-0.0163262	0.00125302	-0.00225769	-0.00691763	0.0366801	-0.237281	0.0252461	-0.0997268	-1.46921e-08	-1.47412e-07	3.55591e-07	1.09523e-08
0.0274719	0.00138377	-0.00133557	0.00554493	0.0311329	-0.149565	0.0027436	-0.0764283	1.70797e-08	1.5613e-07	2.05356e-07	-1.98213e-08
-0.0365269	0.00456957	0.00123885	0.00156696	-0.00804664	0.340686	-0.0341373	0.0286265	-1.53018e-08	-1.65155e-07	-3.8727e-07	2.6831e-08
0.00865221	-0.00696061	0.000959963	-0.00321588	-0.0420199	0.0564402	-0.0363198	0.102429	1.1876e-08	1.74653e-07	-3.42819e-07	-3.16965e-08
0.0185258	-0.00474702	-0.000623829	0.00597213	-0.0389002	-0.453981	0.000340398	0.0872146	-6.29367e-09	-1.80436e-07	4.04572e-07	3.38152e-08
-0.0294053	0.00273641	0.000174179	-0.00811328	-0.0228338	0.0795398	0.0446394	-0.0323806	-6.11422e-10	1.8795e-07	3.92068e-07	-3.18761e-08
0.0149919	0.00039487	-0.00115238	0.00876369	-0.0009572	0.551524	0.0108321	-0.108396	7.26481e-09	-1.95705e-07	-3.68624e-07	2.56629e-08
0.014897	0.00963245	-0.000372399	-0.00865269	0.025479	-0.167656	-0.0533676	-0.0162777	-1.48151e-08	2.00991e-07	-3.64029e-07	-1.61803e-08
-0.0201775	0.00487666	0.0027563	0.00802837	0.0459096	-0.615537	-0.0509711	0.108094	2.20156e-08	-2.06232e-07	2.60019e-07	2.92101e-09
0.00484541	-0.0167166	-0.000563356	-0.00785517	0.0507402	0.236568	0.0622306	0.111361	-2.83483e-08	2.11419e-07	3.29438e-07	1.37522e-08
0.0183062	-0.00294477	-0.00187463	0.00970784	0.0440051	0.638575	0.0582302	0.0287173	3.38004e-08	-2.14458e-07	-1.42187e-07	-3.18818e-08
-0.027728	0.00884757	-0.00107478	-0.00593917	0.0232173	-0.111917	-0.0246507	-0.0649066	-3.62456e-08	2.14041e-07	-3.23343e-07	4.92735e-08
0.0105374	-0.00287605	0.00112653	0.00533821	-0.0307502	-0.622079	-0.0788762	-0.107247	3.53362e-08	-2.14102e-07	2.27159e-08	-6.3537e-08
0.0113082	0.0063292	0.00684402	-0.00130786	-0.0532774	-0.117505	-0.0794119	-0.0769294	-3.30206e-08	2.12144e-07	3.49966e-07	7.20172e-08
-0.0253267	0.00557984	-0.00695917	-0.00219475	-0.0406723	0.573348	-0.0220951	0.0215744	2.87353e-08	-2.13571e-07	1.16306e-07	-7.20157e-08
0.023926	-0.0177502	-0.00862995	0.00115953	-0.0236095	0.263173	0.0728052	0.0949639	-2.49933e-08	2.15421e-07	-4.04802e-07	6.24901e-08
-0.0151387	-0.00435419	0.0160809	0.000430353	-0.00955669	-0.503215	0.090984	0.0562894	2.1579e-08	-2.12381e-07	-2.13452e-07	-4.37448e-08
-0.00523348	0.0159468	0.00202817	4.47866e-05	0.00164619	-0.334894	-0.0357963	-0.0437668	-1.82681e-08	2.03779e-07	4.53403e-07	1.77201e-08
0.0187496	0.00794636	-0.0182222	0.00164586	0.0167871	0.425007	-0.0977157	-0.0766493	1.4122e-08	-1.98955e-07	2.46191e-07	1.06799e-08
-0.0235322	-0.000993082	0.00637172	-0.00497525	0.0467462	0.173524	0.0502641	-0.0411273	-9.99609e-09	1.92433e-07	-4.58141e-07	-3.73421e-08
0.0104947	-0.0148402	0.0121307	0.00702133	0.0494844	-0.353383	0.103494	0.0228353	6.80786e-09	-1.87688e-07	-1.99003e-07	5.77586e-08
0.0112824	-0.0088299	-0.00819851	-0.006778	-0.00832171	-0.134276	0.00445899	0.0574534	-2.9898e-09	1.78427e-07	4.09643e-07	-6.82826e-08
-0.0195048	0.0109797	-0.00434706	0.00223597	-0.0464741	0.265438	-0.105394	0.0224009	-4.42399e-10	-1.69632e-07	1.52979e-07	6.95959e-08
0.00456833	0.00699831	0.00588738	0.00195725	0.00282921	0.286274	-0.110217	-0.0348553	3.84481e-09	1.59648e-07	-3.11068e-07	-6.09638e-08
0.0135298	-0.0031514	0.000821595	-0.00656657	0.0427579	0.05701	0.030549	-0.0448999	-8.09753e-09	-1.48853e-07	-1.62352e-07	4.6086e-08
-0.0173383	-0.00442449	-0.00326076	0.0100407	-0.00850151	-0.0781708	0.113359	0.0229634	1.28851e-08	1.4008e-07	1.82042e-07	-2.76144e-08
0.00106941	0.00344287	-0.000128089	-0.0106547	-0.0386762	-0.291279	-0.0138035	0.0445537	-1.90433e-08	-1.30406e-07	2.18138e-07	8.47568e-09
0.0135639	0.00505441	0.00253773	0.0101003	-0.0127826	-0.178159	-0.115427	-0.0477095	2.49416e-08	1.23929e-07	-9.63006e-08	8.28674e-09
-0.0116345	-0.00137523	2.82921e-05	-0.00638068	0.0282883	0.33613	-0.0934863	-0.0306504	-2.99059e-08	-1.12455e-07	-2.81043e-07	-2.06301e-08
-0.00252439	-0.00701395	-0.00232682	0.00336842	0.0331126	0.315226	0.0455509	0.0526609	3.24843e-08	1.02636e-07	6.25566e-09	2.86571e-08
0.0108049	-0.00301914	0.00178474	0.0034921	-0.0102676	-0.381859	0.116583	0.0707149	-3.19274e-08	-9.26329e-08	3.71787e-07	-3.16167e-08
-0.0027852	0.00294522	0.000383082	-0.00791955	-0.030761	-0.434533	-0.0107602	-0.037291	2.75306e-08	8.49387e-08	2.2019e-08	2.99823e-08
-0.00787752	0.00384585	-0.00328729	0.00888024	0.0171869	0.342152	-0.116118	-0.0950265	-2.09307e-08	-7.61997e-08	-4.06745e-07	-2.53027e-08
0.0135488	0.00487134	0.00245117	-0.00948526	0.0301954	0.487038	-0.0869925	-0.0470024	1.50493e-08	6.90263e-08	-1.5967e-08	1.83945e-08
-0.00418173	-0.00317129	0.00167442	0.0118709	-0.00576045	-0.321036	0.0443974	0.0562469	-8.01479e-09	-5.80281e-08	3.74601e-07	-1.09761e-08
-0.00948941	-0.010195	-0.00180156	-0.00756326	-0.0316633	-0.501662	0.113683	0.136641	3.51488e-09	5.1192e-08	-4.81729e-09	3.80434e-09
0.0164024	0.00366525	-0.00125344	0.00449827	-0.00134909	0.299011	0.00218377	0.0403365	3.47923e-10	-4.33173e-08	-2.78975e-07	3.13688e-09
-0.0134741	0.0115432	-0.000226624	0.00193223	0.0348593	0.465583	-0.110975	-0.161011	-1.6174e-09	3.53875e-08	3.68887e-09	-7.47648e-09
0.00699728	-0.00137925	0.00273956	-0.00408641	0.0163268	-0.194295	-0.0465704	-0.0111642	-3.62485e-11	-3.15005e-08	2.05695e-07	1.05232e-08
0.00732647	-0.0103655	-0.000286495	0.00749564	-0.0239266	-0.38445	0.0772021	0.177085	5.15606e-09	2.96316e-08	2.62433e-08	-9.99245e-09
-0.0144107	0.00310087	-0.00234238	-0.00524036	-0.0408481	0.191403	0.105421	0.0219791	-1.27243e-08	-2.44331e-08	-1.46894e-07	7.52668e-09
0.0197731	0.00721608	0.0012318	0.00110287	-0.00583962	0.282556	0.0377516	-0.181565	2.2789e-08	2.45767e-08	-6.0409e-08	-2.18221e-09
-0.0140004	-0.0125751	-8.28788e-05	0.00602313	0.0437432	-0.234638	-0.063665	-0.0237516	-3.44656e-08	-2.2232e-08	1.35139e-07	-3.63228e-09
0.00424527	-0.00937651	0.000478889	-0.0120231	0.0395599	-0.17035	-0.0982678	0.174511	4.43233e-08	1.74448e-08	1.30706e-07	1.00604e-08
0.0124243	0.0238491	0.000306507	0.0138243	-0.0224746	0.162509	-0.00401092	0.050248	-5.08106e-08	-1.41072e-08	-1.37536e-07	-1.52352e-08
-0.0180688	0.020636	-0.00144913	-0.0111619	-0.0427909	0.0780653	0.0927369	-0.160397	5.30796e-08	1.40274e-08	-1.85857e-07	1.67235e-08
0.0157588	-0.0353227	0.00133873	0.00208481	0.00314452	-0.131815	0.0652112	-0.156202	-5.14369e-08	-1.30779e-08	1.53313e-07	-1.37606e-08
-0.00116353	-0.0343848	-0.000110325	0.00814969	0.0366329	0.0194981	-0.0265211	0.0194951	4.66086e-08	7.6188e-09	1.74021e-07	6.63815e-09
-0.0117193	0.0554772	-0.00117879	-0.0203428	-7.68225e-05	0.140495	-0.0835552	0.145193	-3.81923e-08	-9.03605e-09	-1.91692e-07	1.76769e-09
0.0093187	0.0390062	0.00141101	0.0282395	-0.0255262	-0.164807	-0.0579751	-0.0750008	2.65512e-08	5.02862e-09	-1.18349e-07	-9.99622e-09
-0.00153022	-0.0740501	-0.000738821	-0.0321077	0.0186536	-0.173059	0.0122273	-0.154808	-1.28865e-08	-4.5686e-09	2.37405e-07	1.75963e-08
-0.0103394	-0.0296878	-0.000754234	0.0272966	0.0139701	0.204912	0.069551	0.169588	-2.99705e-09	3.13874e-09	5.88543e-08	-2.11738e-08
0.00903828	0.0646627	0.00144123	-0.0152829	-0.00646654	0.20614	0.0703616	-0.0683516	2.10622e-08	4.52859e-10	-2.42402e-07	2.01211e-08
-0.00229586	0.0157716	-5.78839e-05	0.00155776	0.00380124	-0.215371	0.0250656	-0.222377	-3.75053e-08	-1.79552e-09	-3.24659e-08	-1.51769e-08
-0.00750286	-0.0222908	-0.000714558	0.0129548	-0.00502752	-0.215461	-0.0389438	0.259792	5.175e-08	-4.24991e-10	1.99756e-07	6.76398e-09
0.0121401	-0.0212749	9.30444e-05	-0.0235857	0.000445288	0.21218	-0.0604055	0.077929	-6.13239e-08	-2.64135e-09	6.56095e-08	3.4685e-09
-0.00670696	-0.0337243	-0.000216975	0.0277903	0.02163	0.160732	-0.000561207	-0.387087	6.49439e-08	5.73195e-09	-1.37813e-07	-1.36433e-08
0.00243687	0.0596319	0.0011915	-0.0270606	-0.0153065	-0.183805	0.0540434	-0.394924	-6.38676e-08	-1.32526e-09	-8.14293e-08	2.13432e-08
0.0107421	0.076876	0.000109312	0.0195835	-0.0586866	-0.138791	0.0181328	0.00795907	5.89234e-08	1.74927e-09	8.09362e-08	-2.49377e-08
-0.0108059	-0.110392	-0.00220824	-0.00821486	-0.0214918	0.141568	-0.0481105	0.477024	-5.18233e-08	-1.83905e-09	9.32658e-08	2.35547e-08
0.00955548	-0.0873462	0.00201038	-0.00529124	0.130098	0.128222	-0.0337553	-0.0288317	4.26245e-08	2.84062e-09	-3.26634e-08	-1.78113e-08
0.00437149	0.127788	0.00211717	0.0190702	0.150063	-0.100551	0.0186735	-0.528286	-3.20106e-08	-5.4846e-09	-1.00139e-07	8.9379e-09
-0.0160781	0.0629023	-0.00338416	-0.0295831	-0.0838739	-0.0589562	0.0404316	0.0514747	2.21856e-08	5.94942e-09	6.5233e-08	8.58412e-10
0.0134278	-0.092409	-0.000666321	0.0357304	-0.264306	0.0750762	0.0182193	0.534562	-1.388e-08	-5.72745e-09	8.91306e-08	-8.92187e-09
-0.00539318	-0.0303846	0.00307151	-0.0340631	-0.269398	-0.0618708	-0.0363935	-0.112218	7.25112e-09	9.34326e-09	-1.05759e-07	1.47917e-08
-0.0119099	0.0289526	0.000526897	0.0265726	-0.185214	-0.0744898	-0.0088508	-0.494228	-4.42781e-09	-1.00677e-08	-9.05228e-08	-1.72931e-08
0.0153352	0.0175988	-0.00214371	-0.0113427	0.166406	0.0842228	0.0333985	-0.260609	3.97195e-09	8.96714e-09	1.07489e-07	1.88668e-08
-0.0121868	0.0181098	-0.00123047	-0.00715395	0.386967	-0.00101677	0.00450814	0.15328	-4.94474e-09	-1.16581e-08	1.07252e-07	-1.96098e-08
0.0012327	-0.0187107	0.00175374	0.0233008	0.00799763	-0.117399	-0.0315327	0.375985	5.97516e-09	1.34422e-08	-6.05611e-08	2.06286e-08
0.00371533	-0.0363467	0.000815531	-0.0363539	-0.445636	-0.0247057	-0.00466917	-0.0551784	-3.81813e-09	-1.19914e-08	-1.0921e-07	-2.24692e-08
-0.00395462	0.0225146	-0.00224836	0.0423864	-0.137814	0.154128	0.0308022	-0.290295	3.38817e-10	1.33328e-08	8.06266e-09	2.44094e-08
0.00866231	0.0303814	0.000623942	-0.040129	0.478813	0.0320022	0.00559153	0.25377	5.76756e-09	-1.51244e-08	1.02627e-07	-2.53738e-08
-0.00523052	-0.0230372	0.00173857	0.0308285	0.376213	-0.181552	-0.0311289	0.214248	-1.19686e-08	1.67371e-08	-2.43279e-08	2.3768e-08
0.00563331	-0.0157698	-0.000838355	-0.0182569	-0.141635	-0.00757961	-0.0201187	-0.14201	1.80003e-08	-1.94836e-08	-7.70882e-08	-1.80814e-08
-0.00160859	0.0160717	-0.00110863	0.00684068	-0.486463	0.198216	0.0157853	-0.182495	-2.20721e-08	2.13862e-08	4.19645e-08	8.96846e-09
-0.00154203	0.00917586	0.000452862	0.0019103	-0.400764	0.0830576	0.0332649	0.023126	2.3277e-08	-2.38264e-08	9.1283e-08	3.78422e-09
-0.00608432	-0.0106127	0.000982947	-0.00718173	0.17298	-0.101491	0.00513185	0.163728	-2.28139e-08	2.95797e-08	-8.06454e-08	-1.82495e-08
0.00752424	-0.0044038	0.000233427	0.0117027	0.477274	-0.246584	-0.0318546	-0.00311224	2.02666e-08	-3.68413e-08	-1.21072e-07	3.38454e-08
-0.00745492	0.00984076	-0.000742508	-0.0133572	-0.0670226	-0.248253	-0.0367944	-0.160052	-1.60132e-08	4.11178e-08	9.06888e-08	-4.6673e-08
-0.00521628	-0.00292212	-0.00126997	0.0122188	-0.485922	0.230755	-0.00794688	-0.000809356	8.8271e-09	-4.88284e-08	1.69913e-07	5.28878e-08
0.0215795	-0.0136351	0.00134646	-0.00686434	0.0760892	0.316263	0.0395786	0.161621	-2.41811e-10	5.38761e-08	-6.05899e-08	-5.32421e-08
-0.0242929	0.00728344	0.00114225	0.00270708	0.522221	-0.326846	0.0023711	0.0113672	-9.08357e-09	-5.91517e-08	-1.48814e-07	4.6455e-08
0.00984401	0.0176148	-0.00217315	0.00117951	-0.0140172	-0.431288	-0.0424731	-0.159684	1.80045e-08	6.49033e-08	2.90281e-09	-3.379e-08
0.0103344	-0.00483972	0.00145374	-0.00403656	-0.594756	0.249302	-0.00407509	-0.040435	-2.40403e-08	-7.11393e-08	1.04507e-07	1.76249e-08
-0.0225797	-0.0190016	0.000240296	0.000388548	-0.222059	0.592344	0.045302	0.149297	2.7221e-08	7.62022e-08	2.66738e-08	-1.32002e-09
0.0118778	-0.00361901	-0.00284713	0.00518365	0.705047	-0.0193358	0.0231517	0.142252	-2.74639e-08	-8.26282e-08	-7.62557e-08	-1.51601e-08
0.00110767	0.0168614	0.0033145	-0.00840593	0.617805	-0.779837	-0.0313941	0.00748523	2.34623e-08	9.04914e-08	-1.4207e-08	2.58778e-08
-0.00851157	0.0101646	0.00100552	0.0132891	-0.844242	-0.353461	-0.0491239	-0.117732	-1.89651e-08	-9.61478e-08	8.40375e-08	-3.32711e-08
0.000230063	-0.0135908	-0.00422193	-0.0126739	-0.29174	0.958633	0.0105866	-0.092098	1.23668e-08	1.03549e-07	-2.60951e-08	3.4849e-08
0.0045953	-0.0131271	0.00132698	0.0117653	1.04763	0.586005	0.0512358	0.0901221	-3.89894e-09	-1.11106e-07	-1.24999e-07	-3.25171e-08
0.00620937	0.00868859	0.00437095	-0.00616867	1.0571	-1.08864	-0.00880361	0.052429	-7.13658e-09	1.16312e-07	6.12555e-08	2.71365e-08
-0.0251615	0.0123815	-0.00190758	-0.00171946	-0.0687285	-0.66164	-0.0529089	-0.061917	2.00942e-08	-1.2251e-07	1.37286e-07	-2.12581e-08
0.0358589	-0.00259789	-0.0057232	0.00833863	-1.15688	1.13858	0.0147809	-0.0314008	-3.38177e-08	1.29165e-07	-5.80949e-08	1.47645e-08
-0.0205849	-0.0096087	0.00478324	-0.0133265	-0.00675068	0.662299	0.0541028	0.0370166	4.55766e-08	-1.3337e-07	-1.06577e-07	-8.55249e-09
-0.0140296	-0.00381971	0.00456202	0.0160073	1.19119	-1.09685	0.032842	0.0160495	-5.37231e-08	1.40529e-07	6.9524e-08	4.09267e-09
0.0504339	0.00261185	-0.00727872	-0.0141193	0.11036	-0.631182	-0.0278341	-0.00721213	5.77378e-08	-1.42763e-07	4.36169e-08	-2.40525e-09
-0.0615434	0.00720867	0.000255903	0.00878202	-1.14985	0.974712	-0.054964	-0.0107227	-5.68144e-08	1.45411e-07	-8.8632e-08	1.40683e-09
0.041718	0.00303676	0.00478268	-0.00131464	-0.330039	0.635499	0.00249121	-0.00360488	5.10796e-08	-1.45485e-07	1.69903e-08	-2.061e-09
-0.00562222	-0.00428086	-0.00253062	-0.00448531	1.0431	-0.800663	0.0549116	0.00209189	-4.21126e-08	1.51053e-07	9.9455e-08	2.39619e-09
-0.0221711	-0.00167568	-0.0010206	0.00797087	1.03918	-0.569932	0.0158437	-0.0001405	3.14326e-08	-1.5172e-07	-4.14098e-08	-2.41997e-09
0.0294538	-0.00289516	0.00182552	-0.0111416	-0.0265512	0.60945	-0.0478433	-0.00165646	-1.99914e-08	1.55151e-07	-5.84898e-08	1.03425e-09
-0.0358175	-0.00379073	-0.000559474	0.014439	-0.812296	0.546594	-0.0538825	0.00496232	9.54952e-09	-1.5694e-07	1.26052e-08	1.65154e-09
0.0372176	0.00683513	-0.000989588	-0.0144184	0.0135526	-0.302113	-0.00910548	0.00935291	3.35518e-10	1.56574e-07	-1.18191e-08	-4.36858e-09
-0.0348744	0.00379802	0.000990037	0.0115424	0.649449	-0.355538	0.0525525	0.0011409	-7.5434e-09	-1.57644e-07	2.75072e-08	7.16704e-09
0.00882989	-0.00952133	0.000438425	-0.0052582	-0.336528	0.113396	0.0442341	-0.0132196	1.21319e-08	1.57173e-07	5.46246e-08	-1.0117e-08
0.0267284	0.00290159	-4.07708e-05	0.000146651	-0.505514	0.240212	-0.0506993	-0.0271962	-1.41227e-08	-1.58739e-07	-3.15427e-08	1.09826e-08
-0.0433358	0.0105038	-0.000492814	0.00462363	0.0511852	0.0528608	-0.037577	-0.0396276	1.36072e-08	1.56985e-07	-6.86901e-08	-1.17457e-08
0.0295531	-0.00349109	-0.00149368	-0.00997113	0.395105	-0.182062	0.0315157	-0.0400478	-1.17341e-08	-1.55789e-07	4.1563e-08	1.23402e-08
0.00676639	-0.00420955	0.00118437	0.014811	0.252812	-0.0843618	0.0469439	0.00757849	1.11702e-08	1.51487e-07	1.6926e-08	-1.24065e-08
-0.0239008	-0.00558939	0.00101507	-0.0142283	-0.223311	0.179289	0.00385071	0.0658432	-1.2572e-08	-1.4889e-07	-3.20331e-08	1.2544e-08
0.016232	-0.0084201	-0.00064664	0.0139299	-0.303134	0.133368	-0.0438171	0.0267724	1.38392e-08	1.43694e-07	3.95592e-08	-1.21502e-08
0.00205676	0.0101072	0.000195183	-0.0122225	0.291031	-0.219191	-0.00596639	-0.0838545	-1.60222e-08	-1.39768e-07	3.16236e-08	1.13178e-08
-0.0156779	0.0177582	-0.0020127	0.00783097	0.120163	-0.136569	0.0402543	-0.0347884	1.60581e-08	1.34132e-07	-1.11127e-07	-1.08648e-08
0.0131276	-0.00592523	0.000552709	-0.000768098	-0.286187	0.281429	0.00860514	0.101647	-1.51069e-08	-1.30461e-07	-3.32075e-08	1.05232e-08
-0.00401816	-0.0169913	0.00350131	-0.00229378	-0.0814226	0.132897	-0.036376	0.0757643	1.255e-08	1.26706e-07	1.22344e-07	-1.09372e-08
0.000533273	-0.000485402	-0.00178491	0.00690267	0.291649	-0.342389	-0.0204544	-0.0548087	-9.14329e-09	-1.20924e-07	3.59005e-08	1.07702e-08
0.00469678	0.0121295	-0.00187082	-0.00969076	0.248655	-0.188138	0.0186141	-0.122089	4.7841e-09	1.14561e-07	-6.46505e-08	-1.05938e-08
-0.00376667	0.00210809	0.000979725	0.0102371	-0.0716391	0.380909	0.0303933	0.0234469	-2.16607e-09	-1.09428e-07	-5.06215e-08	8.0246e-09
0.00658952	-0.00970284	0.000458238	-0.00965142	-0.29099	0.169686	0.0195494	0.1279	2.30522e-09	1.02787e-07	1.87e-08	-3.82332e-09
-0.00730889	-0.00127835	0.000384203	0.0076021	-0.015742	-0.384656	-0.0098563	-0.025695	-3.74535e-09	-9.57607e-08	5.05045e-08	-4.24226e-09
0.00637608	0.00399405	0.000256773	-0.00620506	0.275553	-0.154711	-0.0249437	-0.126609	6.55956e-09	8.72351e-08	4.67031e-09	1.36949e-08
-0.000629013	0.000196868	-0.000659916	0.00273371	-0.0105283	0.354719	-0.00062248	-0.00312158	-1.10655e-08	-7.88615e-08	-7.99474e-08	-2.29156e-08
-0.00299703	0.00794781	-0.000341561	0.00257819	-0.247549	0.135014	0.0220527	0.119194	1.70224e-08	7.0242e-08	2.73e-08	3.00142e-08
0.00423861	-0.00115368	0.000707638	-0.00463512	0.0988424	-0.30544	0.00396777	0.114686	-2.27342e-08	-5.96579e-08	1.24799e-07	-3.57978e-08
-0.0018188	-0.0209728	0.000289477	0.00763157	0.211858	-0.0407602	-0.0200844	-0.0334247	2.76868e-08	5.17144e-08	-7.29199e-08	3.77104e-08
-0.0017834	0.0074739	7.36722e-05	-0.00646278	0.033921	0.258072	-0.0110012	-0.100372	-3.04501e-08	-4.21718e-08	-1.84917e-07	-3.54197e-08
-0.00207863	0.0222499	7.59089e-05	0.00492846	-0.174822	0.00991441	0.0129997	0.0532068	3.04457e-08	3.50403e-08	8.30282e-08	2.90004e-08
0.00489618	-0.0167658	-0.000748237	-0.00451317	-0.170647	-0.230467	0.0194589	0.0856021	-2.63862e-08	-2.61392e-08	1.91899e-07	-1.79716e-08
-0.00623761	-0.00989905	9.55702e-05	0.00327299	0.0872234	-0.173565	-0.00346841	-0.0309441	1.91086e-08	1.93337e-08	-8.46e-08	5.7081e-09
0.000933998	0.0212216	0.00145277	0.000178125	0.127241	-0.0594381	-0.0209463	-0.0711648	-1.05585e-08	-1.29384e-08	-1.65261e-07	7.25057e-09
0.000723334	-0.00809936	-0.000674978	-0.00367827	-0.11496	0.0547959	-0.00218211	0.00547349	1.67094e-09	7.78789e-09	7.73002e-08	-1.83623e-08
0.00323291	-0.0138218	-0.00139996	0.00287145	-0.107452	0.250899	0.0241552	0.0583406	5.38171e-09	-1.99158e-09	1.34157e-07	2.64183e-08
-0.00202538	0.017923	0.000940487	-0.000606928	0.0422266	0.11835	0.014334	0.0439135	-1.01014e-08	-1.61449e-09	-9.15555e-08	-3.17119e-08
0.00238885	-0.000987083	0.000117797	-0.00171088	0.0881902	-0.288824	-0.0144295	-0.0172188	1.32163e-08	5.39836e-09	-1.04013e-07	3.34366e-08
0.00991427	-0.0169736	7.21859e-06	0.00150324	0.0291945	-0.151305	-0.0322581	-0.0442579	-1.49054e-08	-1.18457e-08	8.89485e-08	-3.20924e-08
-0.0110643	0.0126992	-0.000270732	-0.00154849	-0.0751634	0.329406	-0.0249631	0.015794	1.52977e-08	1.46446e-08	1.013e-07	2.82352e-08
0.00626536	0.0114433	-0.000889705	0.00180274	-0.0186813	0.175803	0.00237642	0.0399283	-1.4386e-08	-1.99796e-08	-5.57395e-08	-2.14591e-08
-0.00304521	-0.0133851	0.00125341	-0.00166553	0.0635242	-0.355085	0.0390661	-0.0399018	1.30709e-08	2.30484e-08	-1.04293e-07	1.37699e-08
0.000270215	-0.00542728	0.000446353	0.00264762	0.0119607	-0.153668	0.0487798	0.00819503	-1.13372e-08	-2.36701e-08	2.46693e-09	-3.97529e-09
0.00297276	0.00131543	-0.00163021	-0.00169268	-0.0339034	0.35413	0.00870624	0.0458632	8.81258e-09	2.38545e-08	9.6705e-08	-5.46328e-09
-0.00739891	0.00220953	0.000365577	0.00294826	-0.048195	0.137548	-0.0562327	-0.0525844	-6.35065e-09	-2.37807e-08	5.03081e-08	1.37667e-08
0.0148514	0.0108904	0.00168876	-0.00298526	-0.0471375	-0.328588	-0.0648398	-0.0120262	4.76656e-09	2.14975e-08	-7.92123e-08	-1.96164e-08
-0.0129657	-0.00128557	-0.000723202	0.00613133	-0.0363341	-0.165276	0.019214	0.0733376	-2.80803e-09	-2.22205e-08	-4.89316e-08	2.16644e-08
0.0017286	-0.010646	-0.00168844	-0.00757546	-0.0160478	0.294176	0.076908	0.0392997	2.04947e-09	1.8156e-08	5.96943e-08	-2.13208e-08
0.0128992	0.00114533	0.000929916	0.0072708	0.0226412	0.0857376	0.00459896	-0.0593075	-7.69377e-10	-1.29647e-08	3.13771e-08	1.83115e-08
-0.0293888	0.00269648	0.00138875	-0.00620623	0.0354217	-0.27212	-0.0896849	-0.114564	-3.94471e-10	8.32621e-09	-3.95428e-08	-1.25184e-08
0.0288171	-0.00071805	-0.00114687	0.00713621	-0.0123126	-0.00530743	-0.0831487	-0.0201263	1.14046e-09	-3.83594e-09	-1.46994e-08	5.99079e-09
-0.0147953	-0.00179934	-0.000871014	-0.00491378	-0.0375008	0.278421	-0.00468431	0.14068	-2.07798e-09	-1.80758e-09	1.11107e-08	9.67238e-10
-0.0130493	0.00146636	0.000746524	0.000999571	0.0220134	-0.0957768	0.082328	-0.00506597	2.28671e-09	7.4695e-09	3.24383e-08	-5.65316e-09
0.0399705	0.00552022	0.000274045	0.00596739	0.0440903	-0.317685	0.115424	-0.159228	-1.85671e-09	-1.08577e-08	-2.50898e-08	8.64703e-09
-0.0488958	-0.00592986	-0.000920708	-0.013973	-0.0221864	0.184224	0.0542488	0.00815037	1.3604e-09	1.60457e-08	-3.84319e-08	-8.2523e-09
0.0299176	-0.00319136	0.000862319	0.0243512	-0.0538832	0.385508	-0.0531106	0.166474	-1.26075e-09	-1.90392e-08	3.41149e-08	5.25431e-09
0.000255991	0.00861571	0.00185522	-0.0364617	-0.0331983	-0.066415	-0.13274	-0.00942806	3.16515e-09	2.51461e-08	3.62995e-08	7.99362e-10
-0.0203059	-0.00211548	-0.00302257	0.0475811	0.0136439	-0.477249	-0.0993978	-0.162475	-6.23978e-09	-2.93582e-08	-4.07819e-08	-6.78099e-09
0.0203079	-0.00433225	-0.00116497	-0.0542292	0.0597918	0.0502883	0.0647588	0.0321926	1.04856e-08	3.25886e-08	-3.4237e-08	1.20934e-08
-0.0181896	0.00109255	0.00543557	0.0532898	0.0753321	0.596022	0.146294	0.152486	-1.36543e-08	-3.59067e-08	5.36031e-08	-1.39737e-08
0.0105509	-0.00749163	-0.0009057	-0.0443927	0.0252854	-0.155705	-0.0167122	-0.0306936	1.62078e-08	3.99801e-08	1.65357e-08	1.2588e-08
-0.00440806	0.00285019	-0.00533731	0.028882	-0.049799	-0.752664	-0.152381	-0.147055	-1.63302e-08	-4.53691e-08	-6.22987e-08	-7.39523e-09
0.00798997	0.016623	0.00378417	-0.00787773	-0.0864619	0.208959	-0.00838162	0.0621608	1.45541e-08	4.78684e-08	2.50085e-08	7.05193e-10
-0.00897124	-0.00624586	0.0031298	-0.0138189	-0.0416216	0.955773	0.155632	0.160493	-9.71794e-09	-5.16299e-08	5.56936e-08	7.01357e-09
-0.00022288	-0.0180397	-0.00409868	0.0328057	0.0393738	0.119441	0.0631002	-0.178687	2.55663e-09	5.43111e-08	-3.40742e-08	-1.44525e-08
0.00974556	0.0107005	-0.000124666	-0.0446221	0.0902547	-1.19744	-0.118181	-0.20782	4.54652e-09	-5.62227e-08	-7.44276e-08	2.2132e-08
-0.0111283	0.00762758	0.0019724	0.0481886	0.0643861	-0.500952	-0.154752	0.247988	-1.24768e-08	5.51684e-08	3.45257e-08	-2.46239e-08
0.00353301	-0.0097852	-0.00116373	-0.0436861	-0.00586639	1.44469	-0.0108018	0.0558775	1.98814e-08	-5.26736e-08	1.12453e-07	2.32353e-08
0.00527031	0.00587296	0.000694507	0.0360186	-0.0670519	0.401649	0.150264	-0.361012	-2.5096e-08	5.18374e-08	-4.31656e-08	-1.80726e-08
-0.011638	0.00217435	0.00144264	-0.0255065	-0.0866311	-1.64465	-0.00858998	-0.220175	2.6915e-08	-4.96388e-08	-1.50336e-07	1.06155e-08
0.00361103	-0.0122745	-0.00229466	0.0167993	-0.0508011	-0.467567	-0.142799	0.505835	-2.49017e-08	4.64179e-08	3.2628e-08	-1.65601e-09
0.0160406	0.00683052	-0.00167253	-0.00968093	0.0132637	1.74352	-0.0017882	-0.139328	1.93875e-08	-4.20177e-08	1.66747e-07	-6.54033e-09
-0.0271415	0.00490216	0.00328198	0.00603495	0.0683449	0.365864	0.132728	-0.663256	-1.05668e-08	3.78323e-08	-3.9378e-08	1.34555e-08
0.0201089	-0.0130282	0.00148985	-0.0055225	0.081427	-1.71048	0.131558	-0.428217	1.4633e-09	-3.37334e-08	-1.72592e-07	-1.83717e-08
-0.005066	0.00629343	-0.00367428	0.006776	0.0420054	-0.118344	-0.0149303	0.321933	6.33428e-09	2.88206e-08	4.10938e-08	1.96237e-08
-0.0125401	0.0124992	-0.0011654	-0.00853871	-0.0282506	1.55344	-0.113988	0.876982	-1.18632e-08	-2.60027e-08	1.95101e-07	-1.80921e-08
0.0243662	-0.00780734	0.00324218	0.0105032	-0.0818192	0.261212	-0.0100417	0.18668	1.56196e-08	2.11079e-08	-3.32539e-08	1.43724e-08
-0.0171479	-0.00308608	-0.000266412	-0.0105881	-0.0808993	-1.31704	0.100064	-0.976091	-1.59954e-08	-1.62218e-08	-2.35544e-07	-9.41304e-09
-0.00539175	0.00304411	-0.00181449	0.00918984	-0.0393619	-0.148694	0.0207817	-0.0568122	1.45624e-08	1.00899e-08	1.35256e-08	4.39821e-09
0.0173093	-0.00453113	0.00119735	-0.00541889	0.0171874	1.0626	-0.0858323	1.02438	-1.1287e-08	-4.36924e-09	2.42082e-07	4.93592e-10
-0.00458295	0.000280564	0.000159991	0.000394928	0.0675228	0.00227523	-0.0391702	0.0757	7.08818e-09	-4.13981e-09	-1.5323e-08	-3.47626e-09
-0.0171881	0.00130835	-0.000408852	0.00691319	0.0945558	-0.840826	0.0579848	-1.01904	-2.18502e-09	9.49346e-09	-1.79726e-07	4.97517e-09
0.0254873	-0.00174619	0.000170615	-0.0129829	0.092829	-0.44801	0.065457	-0.231664	-2.70539e-09	-1.71694e-08	-1.33028e-08	-4.78718e-09
-0.0169972	-0.000600817	-0.000994108	0.0167853	0.0668048	0.0173746	-0.00717754	0.96806	6.16111e-09	2.46182e-08	1.14392e-07	3.24164e-09
-0.0064071	0.00476257	0.00103184	-0.0178331	0.0229497	0.340465	-0.0534832	0.722332	-8.83491e-09	-3.15753e-08	4.53146e-08	-1.82266e-09
0.0180251	0.00902547	0.00072989	0.0153163	-0.0312145	0.566702	0.000954198	-0.580575	1.00461e-08	3.8202e-08	-8.78711e-08	1.03897e-09
-0.00420043	-0.00498904	-0.00184147	-0.00921496	-0.085793	0.034642	0.0434411	-0.841906	-9.74775e-09	-4.41017e-08	-6.27588e-08	-1.89256e-09
-0.00610109	-0.013185	0.000425591	0.00276169	-0.12279	-0.511215	-0.01595	0.79614	9.07485e-09	5.03987e-08	8.1155e-08	4.53111e-09
0.0203163	0.00374043	0.000268388	0.00202298	-0.0898761	0.0165978	-0.0356788	0.551439	-9.31541e-09	-5.69733e-08	1.05541e-07	-8.94501e-09
-0.00938486	0.00528036	-0.000507423	-0.00307389	0.04464	0.493627	0.000674907	-0.6015	8.39886e-09	6.38034e-08	-1.21096e-07	1.33151e-08
-0.00836489	-0.00904245	0.000940177	0.00261349	0.136985	-0.16831	0.0303195	-0.671385	-7.00722e-09	-6.67396e-08	-1.48902e-07	-1.60664e-08
0.042759	0.00133905	-0.000417872	-0.00120002	0.0580196	-0.493302	0.0101801	0.0684092	5.12941e-09	7.38301e-08	1.34052e-07	1.67647e-08
-0.057734	0.0119555	-0.00108468	0.00157357	-0.0828543	0.369675	-0.0272628	0.606416	-2.7303e-09	-7.72378e-08	1.83913e-07	-1.33005e-08
0.0385635	-0.00461384	0.00129752	-0.00168302	-0.147928	0.494674	-0.0143631	0.0434727	1.23602e-10	8.37811e-08	-1.18535e-07	6.90289e-09
-0.0116248	0.000626424	0.00106476	0.00244734	-0.131726	-0.45372	0.0262149	-0.558069	1.79568e-09	-8.75536e-08	-1.80793e-07	2.19424e-09
-0.00134982	0.0101684	-0.00167399	-0.00257925	-0.068152	-0.492879	0.00455633	-0.111812	-3.8826e-09	9.16993e-08	7.96742e-08	-1.18281e-08
-0.00243623	-0.0184742	0.000184481	0.00461653	0.00922732	0.491681	-0.0267364	0.522414	4.8356e-09	-9.51088e-08	1.37345e-07	1.96827e-08
-0.00156058	-0.0178854	0.00117014	-0.00505712	0.0652873	0.411118	-0.00245113	0.0796506	-3.81109e-09	9.54783e-08	-4.32821e-08	-2.32579e-08
0.0218292	0.0229285	-0.000569554	0.00683598	0.0935327	-0.49018	0.0282985	-0.492613	1.24847e-09	-9.73413e-08	-1.0754e-07	2.06157e-08
-0.0640926	0.0193403	0.000428684	-0.00944843	0.154357	-0.131911	0.00884781	-0.116195	8.58142e-10	9.70059e-08	4.74796e-08	-1.41572e-08
0.0849957	-0.02331	-0.000103311	0.00975503	0.138367	0.487429	-0.0302774	0.461886	-4.37527e-09	-9.50939e-08	9.27767e-08	5.70461e-09
-0.0990215	-0.00837128	-0.00113335	-0.00828184	-0.0272107	-0.0713607	-0.0313654	0.34422	6.49025e-09	9.54182e-08	-5.02032e-08	2.85636e-09
0.0657429	0.0266893	0.00134647	0.00569485	-0.137587	-0.477694	0.0185668	-0.138606	-9.18709e-09	-9.06428e-08	-1.23587e-07	-9.90401e-09
-0.00072592	-0.0127934	0.000233522	-0.00249197	-0.145831	0.218303	0.0331013	-0.404863	1.01698e-08	8.78674e-08	5.05803e-08	1.333e-08
-0.055474	-0.0209774	-0.000704464	-0.00036548	-0.0782219	0.456193	-0.0337028	-0.173108	-1.03725e-08	-8.05165e-08	1.6046e-07	-1.2284e-08
0.0970149	0.0343511	0.000474091	0.0042809	-0.0131338	-0.377662	-0.0320809	0.357091	8.77989e-09	7.55605e-08	-2.50286e-08	6.20857e-09
-0.0698501	0.00324884	-0.000800778	-0.00651508	-0.0104589	-0.423527	0.0148353	0.104313	-5.90976e-09	-6.80616e-08	-2.1758e-07	1.33192e-09
0.0267778	-0.0419581	-2.80645e-05	0.00617582	-0.00395942	0.405268	0.0342706	-0.302396	2.66719e-09	6.04027e-08	1.70534e-08	-1.06416e-08
-0.00867457	0.013439	0.00113098	-0.00474769	0.0673104	0.320867	-0.00347604	-0.0638592	1.21157e-09	-5.30212e-08	2.3306e-07	1.64011e-08
0.00260185	0.0371545	-0.000898804	0.00105	0.117	-0.373913	-0.03377	0.244246	-4.02222e-09	4.51166e-08	-6.13527e-08	-1.73597e-08
0.0386682	-0.019481	0.000154502	0.00302914	0.0569531	-0.0453742	-0.00142782	0.0245594	6.46166e-09	-3.808e-08	-1.83775e-07	1.33043e-08
-0.0579444	-0.0326197	0.00047804	-0.00678442	-0.0541186	0.362768	0.0327848	-0.187267	-8.03188e-09	3.06747e-08	1.12772e-07	-7.04794e-09
0.0270279	0.0215098	-0.00142145	0.00793471	-0.0982311	-0.28149	0.0327678	-0.151697	9.59691e-09	-2.39931e-08	1.30343e-07	-2.19368e-09
0.0282395	0.0324293	0.000447301	-0.00508011	-0.0154665	-0.381523	0.0147013	0.0898082	-1.05657e-08	1.79544e-08	-1.3677e-07	1.04771e-08
-0.0584302	-0.0189302	0.000799515	0.00144511	0.0671198	0.402195	-0.00762104	0.113434	1.06051e-08	-1.0764e-08	-1.07959e-07	-1.75978e-08
0.0357226	-0.0241644	-0.00101163	0.00207733	0.0787025	0.348691	-0.0218872	-0.0151551	-1.14921e-08	3.63936e-09	1.07759e-07	2.17282e-08
-0.084122	0.00743312	0.000166526	-0.00337444	-0.00377596	-0.456768	-0.0285227	-0.0769495	1.10316e-08	4.2094e-09	1.22579e-07	-2.25459e-08
0.231394	0.0050231	0.000552356	0.00642523	-0.0660543	-0.306	-0.0292191	0.026909	-1.05856e-08	-1.27918e-08	-3.16179e-08	2.0591e-08
-0.295845	0.0176087	-0.00037172	-0.00707664	-0.0103273	0.508695	-0.0226778	0.0529371	9.7465e-09	1.99112e-08	-1.31928e-07	-1.59341e-08
0.0574187	0.0135191	-0.000512203	0.00779621	0.0540978	0.220898	-0.004768	-0.00640375	-9.46348e-09	-2.51346e-08	-3.73178e-08	9.39443e-09
0.377449	-0.0537784	0.000141237	-0.00589379	0.018924	-0.537828	0.0221042	-0.0411154	9.549e-09	3.00557e-08	1.38044e-07	-2.69044e-09
-0.735156	-0.0182292	0.000539117	0.00504771	-0.0311801	-0.101772	0.0285874	0.0132837	-9.64144e-09	-3.39834e-08	6.61918e-08	-4.83417e-09
0.549262	0.0789429	-0.000139714	-0.00535897	-0.0378363	0.534238	-0.00457304	0.0393926	9.54093e-09	3.8478e-08	-1.52693e-07	1.01894e-08
0.0127781	0.0108943	-0.000310817	0.00666028	0.000827792	0.00978889	-0.02941	-0.0407409	-1.01633e-08	-4.13691e-08	-3.78977e-08	-1.36648e-08
-0.441858	-0.074228	0.000412364	-0.00716074	0.0283271	-0.499687	-0.00288077	-0.0445758	9.78714e-09	4.68539e-08	1.93945e-07	1.42144e-08
0.532731	0.00361618	-8.87533e-05	0.0101218	0.0011674	0.0540721	0.0311537	0.00156473	-9.45691e-09	-4.95656e-08	1.63141e-08	-1.30868e-08
-0.248528	0.045641	-0.00116435	-0.0124875	-0.0201518	0.444758	0.0208286	0.0493287	8.86047e-09	5.19723e-08	-2.4338e-07	1.11824e-08
-0.0109551	-0.0192354	0.000969945	0.0126747	0.0110121	-0.14386	-0.0219744	0.0579034	-7.80505e-09	-5.49416e-08	-4.49092e-08	-1.02095e-08
0.0837873	-0.0182591	0.00148944	-0.0125402	0.0136358	-0.383657	-0.0353778	-0.00757242	7.17422e-09	5.8819e-08	2.40491e-07	9.77919e-09
-0.0873779	0.0247371	-0.00198967	0.0124146	-0.00468224	0.193211	0.0150061	-0.0661941	-6.34597e-09	-6.58931e-08	1.14242e-07	-9.07339e-09
0.0820231	-0.00143096	-0.000500382	-0.00960304	-0.00904754	0.329379	0.0390216	-0.0376786	5.40041e-09	7.04396e-08	-1.83068e-07	7.76573e-09
-0.0856458	-0.0162397	0.0034031	0.00593852	-0.00308692	-0.234501	0.00359392	0.0338736	-3.84285e-09	-7.90476e-08	-1.70535e-07	-6.44098e-09
0.046269	0.013407	-0.00159309	-0.0015236	0.00420312	-0.291026	-0.043026	0.0732668	1.98773e-09	8.44642e-08	1.05873e-07	4.26682e-09
0.0541598	0.00675243	-0.00275041	-0.00272334	0.00584645	0.279463	0.0124258	0.0306828	-1.92697e-10	-9.14426e-08	1.81489e-07	-2.42198e-09
-0.0992456	-0.0174732	0.00378821	0.00689565	-0.000925616	0.24084	0.0470406	-0.042184	-1.8641e-09	9.80073e-08	-6.26205e-08	-2.45398e-10
0.0519612	-0.00835909	0.00145758	-0.0081713	-0.00589356	-0.271827	-0.0379672	-0.072641	4.08594e-09	-1.06501e-07	-2.07754e-07	2.72348e-09
-0.0279569	0.0155398	-0.00435223	0.00676385	-0.00135671	-0.225763	-0.0506866	-0.0276204	-6.56811e-09	1.14127e-07	7.36605e-08	-6.15805e-09
0.0266951	0.0130114	0.000342353	-0.00430352	0.00776037	0.282021	0.0017431	0.0378862	9.08113e-09	-1.19332e-07	2.70307e-07	9.93544e-09
-0.0417421	-0.00781153	0.00372651	0.00237549	0.00829532	0.209808	0.0532455	0.0657703	-1.04516e-08	1.26535e-07	-1.05275e-07	-1.44264e-08
0.00737458	-0.0113936	-0.00159006	-0.000663975	-0.00507789	-0.304943	0.0547171	0.0231788	1.11721e-08	-1.34313e-07	-2.99913e-07	1.71613e-08
0.0868038	-0.005143	-0.00117371	0.000565789	-0.010736	-0.293038	-0.0138557	-0.0407107	-1.01948e-08	1.38146e-07	1.44228e-07	-1.72771e-08
-0.1693	0.0103894	0.00165396	0.000277457	0.00796401	0.169926	-0.0560334	-0.0562126	9.37761e-09	-1.39644e-07	3.0165e-07	1.43682e-08
0.172787	0.0160561	-0.00218977	-0.00109475	0.0133375	0.347385	0.00574512	0.00802116	-6.86869e-09	1.41907e-07	-1.25143e-07	-1.02582e-08
-0.0846787	-0.0110615	0.000632111	0.00113642	-0.0146152	-0.159988	0.0560407	0.0505382	5.47641e-09	-1.44026e-07	-2.81422e-07	4.32303e-09
-0.0346765	-0.0162952	0.00461689	0.000955235	-0.0035345	-0.368808	-0.00910483	0.0286846	-2.9146e-09	1.43355e-07	5.76242e-08	2.17331e-09
0.122709	0.0121446	-0.0050398	-0.00250838	0.0171715	0.137356	-0.0547257	-0.0199194	1.02446e-09	-1.44748e-07	2.587e-07	-8.22398e-09
-0.132022	0.00886047	-0.00296604	0.00376411	0.00271935	0.375751	0.0256462	-0.0459661	1.62932e-10	1.46211e-07	5.79221e-08	1.27208e-08
0.108191	-0.0135578	0.00825781	-0.00565488	-0.0199941	-0.0197325	0.0522365	-0.0214799	1.17899e-10	-1.49656e-07	-2.37128e-07	-1.55527e-08
-0.0531699	0.00351696	-0.00162509	0.0093027	-0.0162303	-0.364461	0.0215568	0.0329702	-9.4896e-10	1.51337e-07	-1.38973e-07	1.6133e-08
0.0174913	0.0152862	-0.00692563	-0.0133355	0.00853074	-0.0273964	-0.019352	0.0484216	1.94175e-09	-1.54723e-07	1.87523e-07	-1.50442e-08
0.00718139	-0.0109749	0.00541223	0.016126	0.0252958	0.337867	-0.0469239	-0.0127085	-3.78463e-09	1.53165e-07	1.77701e-07	1.2455e-08
-0.0418891	-0.0122057	0.00140963	-0.01693	-0.0144242	-0.0180192	-0.0166666	-0.0546751	6.15338e-09	-1.50643e-07	-1.47809e-07	-7.72239e-09
0.0608135	0.00954484	-0.00521735	0.0166189	-0.0297275	-0.306051	0.042834	0.00153665	-8.74802e-09	1.43937e-07	-1.70168e-07	1.568e-09
-0.0665472	0.00301661	0.00332527	-0.0133772	0.0321859	0.0728698	-0.0243417	0.0646347	1.09028e-08	-1.39316e-07	1.36608e-07	6.10479e-09
0.0438233	0.000386763	0.00118835	0.01038	0.0223918	0.283204	-0.0387154	0.02632	-1.21498e-08	1.31202e-07	1.37085e-07	-1.22603e-08
-0.00764238	0.0050834	-0.00379153	-0.00551088	-0.0267411	-0.0764846	0.0101927	-0.077929	1.30477e-08	-1.25961e-07	-1.34318e-07	1.76316e-08
-0.0126013	-0.0100571	0.00201021	0.000916079	-0.0395914	-0.282062	0.0348783	-0.0729495	-1.31677e-08	1.21562e-07	-1.37177e-07	-2.09835e-08
0.0262731	-0.00602485	0.000595464	0.00508625	-0.00362394	0.230704	0.0145697	0.0194395	1.29257e-08	-1.16464e-07	1.2965e-07	2.07407e-08
-0.0337282	0.0121325	-0.000872682	-0.00758416	0.0434128	0.308211	-0.0182033	0.103069	-1.10809e-08	1.09211e-07	1.6423e-07	-1.74206e-08
0.0188441	-0.000446265	0.000730402	0.00840042	0.00828027	-0.3303	-0.0301479	0.0776168	1.01763e-08	-1.01982e-07	-6.13784e-08	1.01627e-08
0.0110287	-0.00757786	-0.00185571	-0.00628643	-0.0453833	-0.227839	-0.00328672	-0.0707264	-8.42564e-09	9.5853e-08	-1.75691e-07	-1.45682e-10
-0.0310495	0.00574569	0.00166879	0.00162522	-0.0260031	0.381002	0.0279056	-0.133157	7.58826e-09	-8.6296e-08	-7.53565e-09	-1.09467e-08
0.033895	0.00108459	0.0012886	0.00708691	0.0450133	0.286114	0.022898	0.0409038	-7.47623e-09	7.9073e-08	1.74765e-07	2.10194e-08
0.00122156	-0.00886006	-0.00296439	-0.0174977	0.0189939	-0.418235	-0.01664	0.155415	6.68753e-09	-7.00917e-08	3.72868e-08	-2.69272e-08
-0.0378765	0.000519715	-0.000259887	0.0264232	-0.0422659	-0.238437	-0.0260861	-0.0411705	-6.48784e-09	5.81676e-08	-1.48358e-07	2.88968e-08
0.0487518	0.00795237	0.00248397	-0.0306808	-0.038194	0.420874	0.0258857	-0.179293	6.05447e-09	-4.4741e-08	-4.2576e-08	-2.49411e-08
-0.0427016	-0.00159893	0.000604591	0.0285002	0.0188288	0.209473	0.0257493	0.0580051	-5.02699e-09	2.58002e-08	1.83633e-07	1.68821e-08
0.0173456	-0.00261318	-0.00238067	-0.017012	0.0346696	-0.380302	-0.0101294	0.205095	4.48069e-09	-9.90577e-09	3.97709e-08	-6.26005e-09
0.00859882	0.0033606	-0.000915723	-0.00321884	-0.0315675	-0.357222	-0.0262522	-0.104695	-5.02342e-09	-8.80332e-09	-2.08687e-07	-4.24262e-09
-0.0280665	-7.75277e-05	0.00274662	0.0308303	-0.0193218	0.302961	-0.00288958	-0.233732	5.77747e-09	2.95831e-08	-9.49956e-09	1.27001e-08
0.0297424	-0.00470407	-2.26261e-06	-0.0591406	0.0251871	0.271321	0.0269785	-0.0121346	-7.2434e-09	-5.01916e-08	1.88107e-07	-1.74305e-08
-0.0110534	-0.00628772	-0.0013519	0.084593	0.0165873	-0.208156	0.0229767	0.255328	1.01985e-08	7.44936e-08	-1.16078e-09	1.81772e-08
-0.00905799	0.00705961	0.000171694	-0.100654	-0.0131725	-0.114097	-0.0194944	0.285741	-1.27289e-08	-1.04354e-07	-1.62454e-07	-1.60306e-08
0.00947177	0.0123754	0.000667031	0.104502	-0.0171172	0.122319	-0.0281245	-0.000782326	1.453e-08	1.35231e-07	5.63015e-09	1.2278e-08
0.0171159	-0.0108787	0.000162754	-0.0941621	-0.00107376	0.0482159	0.0283966	-0.329675	-1.47359e-08	-1.5962e-07	8.45513e-08	-8.30027e-09
-0.0451146	-0.00973591	-0.000948679	0.0709303	0.0141442	-0.0716067	0.0271338	0.257465	1.29638e-08	1.93472e-07	2.95476e-09	4.21825e-09
0.0449426	0.0154499	0.000786111	-0.0381405	0.00953447	0.0655608	-0.0096851	0.383597	-8.82326e-09	-2.26291e-07	-3.83913e-08	-9.97245e-10
-0.00743729	-0.000974787	0.000556649	0.00106426	-0.0139768	0.0239139	-0.0286431	-0.0338171	2.06196e-09	2.54997e-07	-3.36892e-11	-3.85591e-11
-0.0189796	-0.0106492	-0.00101668	0.0337284	-0.00867804	-0.091345	-0.000234436	-0.448709	7.67868e-09	-2.77781e-07	3.91431e-08	1.05017e-09
0.0379503	0.0118159	0.000166091	-0.0618711	0.0169584	0.0397013	0.0283123	-0.359054	-1.92334e-08	3.01333e-07	-1.17437e-08	-1.45121e-09
-0.0267818	-0.000775104	0.000706754	0.0806513	0.00636435	0.150174	0.0103564	0.103869	3.21886e-08	-3.28359e-07	-6.7406e-08	1.32373e-09
0.0146321	-0.0150636	0.000769306	-0.0865924	-0.0197069	-0.0273844	-0.0216581	0.575106	-4.52486e-08	3.49045e-07	1.06352e-08	-1.14517e-09
-0.0144516	0.0109236	-0.00160559	0.0811266	-0.0270537	-0.216971	-0.0271628	0.606766	5.56641e-08	-3.72182e-07	1.1088e-07	1.26215e-09
0.0011879	0.00782601	-0.000694686	-0.066033	-0.0215189	0.0351098	-0.0118896	-0.133616	-6.44763e-08	3.94633e-07	-8.82759e-09	-1.14144e-09
-0.00139232	-0.0121851	0.00254151	0.0451362	-0.0142858	0.268843	0.0084866	-0.692829	6.91546e-08	-4.15464e-07	-1.21112e-07	1.42437e-09
-0.0201372	0.00203597	-0.000285435	-0.0235485	0.0184814	-0.0438394	0.0223495	-0.188858	-7.05316e-08	4.35488e-07	-8.71821e-09	-8.19806e-10
0.0283162	0.00708424	-0.00215255	0.00622257	0.0486296	-0.290436	0.024831	0.63565	6.76699e-08	-4.49469e-07	1.20956e-07	-1.23322e-09
-0.015483	-0.00362465	0.000893157	0.00499022	0.0435187	0.0353976	0.0131122	0.812892	-6.14133e-08	4.63358e-07	5.1622e-09	4.18119e-09
-0.0175166	-0.00242327	0.00152297	-0.00837994	0.0182024	0.276438	-0.00954531	0.106076	5.1904e-08	-4.64989e-07	-1.0093e-07	-6.45544e-09
0.0470382	-0.00176457	-0.000736914	0.00549094	-0.00625512	-0.0147679	-0.0228823	-0.872712	-3.94736e-08	4.62492e-07	-3.13451e-09	8.17016e-09
-0.0467209	0.0026891	-0.00162628	0.00145095	-0.0356028	-0.231226	-0.00999694	-0.0451643	2.43153e-08	-4.61364e-07	8.1729e-08	-7.85896e-09
0.0282029	0.00125973	0.000613086	-0.0091733	-0.0735699	-0.00933155	0.0126751	0.904186	-8.67158e-09	4.62965e-07	1.07573e-09	6.0115e-09
0.0205872	-0.0108711	0.00222629	0.0153355	-0.0888445	0.166621	0.0211002	0.0742591	-5.97017e-09	-4.50288e-07	-8.25345e-08	-2.56452e-09
-0.0367995	0.00588877	-0.00141199	-0.0166395	-0.0540536	0.0134957	0.00736698	-0.899392	1.9289e-08	4.42531e-07	-2.83885e-08	-9.17792e-10
0.0395055	0.0159899	-0.00247149	0.015073	0.0101938	-0.0990986	-0.0144884	-0.240111	-3.06296e-08	-4.23343e-07	6.97423e-08	3.54348e-09
-0.0265347	-0.0115275	0.00222398	-0.00998934	0.0758917	0.00958881	-0.0197465	0.856545	3.93714e-08	4.07084e-07	9.14617e-08	-5.80904e-09
0.0119376	-0.0135333	0.00132196	0.00178591	0.113752	0.0473416	0.00679185	0.824201	-4.61141e-08	-3.91057e-07	-5.56976e-08	7.19685e-09
-0.0160643	0.0133251	-0.00192202	0.00794451	0.110382	-0.033253	0.0191776	-0.185861	4.89941e-08	3.72406e-07	-1.47299e-07	-9.45428e-09
0.0115213	0.00629142	2.82544e-05	-0.0168008	0.0675002	-7.42409e-05	-0.0128148	-0.735292	-4.96779e-08	-3.45973e-07	4.08973e-08	1.2628e-08
-0.0152862	-0.00978938	0.000605377	0.0228773	0.0202807	0.037415	-0.0189006	0.14518	4.69947e-08	3.21098e-07	1.90334e-07	-1.69072e-08
-0.00497842	-0.00194322	2.87531e-05	-0.0277371	-0.017511	-0.0586395	0.00149013	0.633689	-4.15997e-08	-2.94334e-07	-5.10462e-08	2.19342e-08
0.0279001	-0.00208217	0.000144864	0.0302485	-0.0396702	-0.0902549	0.0188855	-0.511708	3.41684e-08	2.63707e-07	-1.87332e-07	-2.52917e-08
-0.0489403	-0.00336121	-0.00149636	-0.0270587	-0.0779685	0.129329	0.0120158	-0.531844	-2.6239e-08	-2.38134e-07	3.63624e-08	2.56927e-08
0.041389	0.0176209	0.00139026	0.0218145	-0.139329	0.192135	-0.0190629	0.184534	1.87302e-08	2.11096e-07	1.50259e-07	-2.05515e-08
-0.0200617	0.00857376	0.00115787	-0.0120654	-0.0911366	-0.258945	-0.00374425	0.443085	-1.31704e-08	-1.8314e-07	-1.41024e-08	1.09795e-08
-0.00632176	-0.0216217	-0.0023673	0.00220902	0.109853	-0.33589	0.0193408	0.119493	8.56585e-09	1.5858e-07	-9.73519e-08	2.56607e-09
0.0326371	-0.00804336	0.000468489	0.00493751	0.139866	0.432388	0.000335692	-0.375943	-5.93255e-09	-1.24403e-07	4.99298e-09	-1.81763e-08
-0.0269028	0.0112543	0.000703088	-0.0103277	0.0336008	0.508058	-0.0196248	-0.334464	5.45974e-09	9.84544e-08	7.55026e-08	3.26827e-08
0.015568	0.000125338	-0.000192667	0.0148818	-0.0791114	-0.599604	0.000660502	0.331839	-5.91244e-09	-6.6699e-08	4.32765e-08	-4.18315e-08
0.00712726	0.00114189	0.00149272	-0.0158013	-0.133799	-0.572926	0.0198346	0.229533	7.58878e-09	3.3307e-08	-9.17011e-08	4.34804e-08
-0.0238733	0.0041321	-0.00207943	0.0164839	-0.105554	0.7841	0.0105196	-0.305501	-9.06202e-09	-4.44871e-10	-1.01544e-07	-3.86912e-08
0.0206992	-0.0140723	-0.000229616	-0.0170159	-0.0648267	0.606547	-0.0199163	-0.0981013	9.84138e-09	-3.84926e-08	9.30256e-08	2.73519e-08
-0.00111631	0.00580719	0.00337017	0.0155433	-0.0521722	-0.960619	-0.0198605	0.287924	-9.89442e-09	7.68759e-08	1.35289e-07	-1.31456e-08
-0.0170093	0.0194087	-0.00311216	-0.0120044	0.0411472	-0.716335	0.0198476	0.0942553	8.47012e-09	-1.12698e-07	-5.8353e-08	-1.16871e-09
0.0318765	-0.0163627	0.000976828	0.0107023	0.11504	0.948679	-0.00582124	-0.270468	-7.72297e-09	1.45725e-07	-1.37651e-07	1.17058e-08
-0.0151274	-0.0149403	0.00263971	-0.00862376	0.0541674	1.18892	-0.0196357	-0.26731	7.81302e-09	-1.80113e-07	-1.95796e-08	-1.7075e-08
0.00045566	0.0154862	-0.00617514	0.00536175	-0.0552313	-0.121913	-0.00471819	-0.00609452	-9.01379e-09	2.17702e-07	8.97114e-08	1.76218e-08
-0.00554566	0.00691055	0.00403534	-0.00292793	-0.103808	-1.30363	0.0168901	0.234291	1.25003e-08	-2.51546e-07	7.74827e-08	-1.48525e-08
0.00129459	-0.00856748	0.00647325	-0.00270348	-0.0911207	-0.270876	0.019116	0.176201	-1.75365e-08	2.80397e-07	-5.09436e-08	1.01943e-08
-0.0186839	-0.00908101	-0.0115469	0.00647237	-0.0431005	1.37784	-0.00933372	-0.202049	2.40012e-08	-3.0985e-07	-1.05338e-07	-7.13691e-09
0.00369896	0.00543774	3.04706e-05	-0.0104589	0.0145517	0.554515	-0.0186927	-0.0883774	-3.05773e-08	3.40438e-07	5.26256e-08	6.82409e-09
0.0191739	0.0164901	0.0139027	0.015765	0.0604461	-1.403	0.0184726	0.165658	3.69157e-08	-3.74822e-07	1.14501e-07	-8.19746e-09
-0.041249	-0.00438422	-0.00779129	-0.0168398	0.0904394	-1.1682	0.0164135	0.0478647	-3.99759e-08	4.00038e-07	-7.53304e-08	1.14008e-08
0.0510015	-0.0136193	-0.0087534	0.0196507	0.0939839	1.22156	-0.00855389	-0.129491	4.0495e-08	-4.28244e-07	-1.60483e-07	-1.37242e-08
-0.0222486	-0.00345661	0.0112946	-0.0188128	0.0218336	1.33534	-0.0178128	-0.0268255	-3.82473e-08	4.54322e-07	1.00139e-07	1.48469e-08
-0.00802951	0.00431325	0.00119834	0.0197335	-0.096247	-0.926768	-0.00967546	0.0729292	3.23946e-08	-4.76362e-07	2.27384e-07	-1.28155e-08
0.0302367	0.00963489	-0.0073582	-0.0161662	-0.032445	-1.21617	0.00757897	0.0839732	-2.39609e-08	4.91834e-07	-1.00221e-07	7.82314e-09
-0.026442	0.00495064	0.0026583	0.00910217	0.10073	0.533587	0.0171807	0.0366174	1.24563e-08	-5.03294e-07	-2.64755e-07	-1.98221e-09
0.00852783	-0.00998689	0.00177647	-8.36686e-05	0.0859416	1.04255	0.00659273	-0.0234067	6.54972e-10	5.1138e-07	3.12769e-08	-3.99594e-09
0.00748257	-0.00970912	-0.00144053	-0.00585201	-0.0237825	-0.316816	-0.0111182	-0.054884	-1.33143e-08	-5.16995e-07	2.72954e-07	7.57906e-09
0.00629899	0.00752031	0.00120537	0.0110591	-0.10665	-0.830301	-0.0166035	-0.0459796	2.54977e-08	5.19743e-07	3.39859e-08	-8.328e-09
-0.0156626	0.00933157	-0.00194632	-0.0124042	-0.0558979	0.191213	0.00146045	-0.00332516	-3.65295e-08	-5.24898e-07	-2.46613e-07	5.93468e-09
0.0204909	0.00185358	0.000110579	0.0127369	0.106197	0.605757	0.0162627	0.0375722	4.55705e-08	5.20061e-07	-1.06057e-07	-4.96944e-10
-0.0128299	-0.00643892	0.00257118	-0.0102394	0.0264543	0.00177577	0.00306882	0.0421658	-5.17786e-08	-5.04042e-07	2.07828e-07	-5.60809e-09
-0.00625164	-0.013907	-0.00185842	0.00356421	-0.100322	-0.401289	-0.0159706	0.00865951	5.61401e-08	4.88272e-07	1.70195e-07	1.06138e-08
0.00959803	0.00249249	-0.00119602	0.00345377	-0.0434741	-0.148944	-0.0126323	-0.042154	-5.76577e-08	-4.66467e-07	-1.9172e-07	-1.23616e-08
-0.0175116	0.0204873	0.00205729	-0.00913753	0.0556419	0.247563	0.0108857	-0.0467317	5.47588e-08	4.44664e-07	-2.11982e-07	9.45605e-09
0.0073676	0.00189673	-0.00117784	0.0171372	0.0828951	0.130318	0.0156645	0.0302621	-5.06069e-08	-4.24696e-07	1.68887e-07	-2.22132e-09
0.00421411	-0.0157471	-0.000362241	-0.0232226	-0.00188308	-0.164708	-0.0156084	0.0529206	4.41056e-08	3.96829e-07	2.48356e-07	-5.96019e-09
-0.0117366	-0.00949668	0.000489233	0.0246674	-0.0688467	-0.117764	-0.0138051	-0.0561757	-3.56304e-08	-3.75187e-07	-1.30347e-07	1.37119e-08
0.0106445	0.00804265	-0.00152266	-0.0242656	-0.00620928	0.155485	0.00797897	-0.0517583	2.79545e-08	3.47868e-07	-2.50182e-07	-1.81454e-08
0.00579363	0.0148051	0.0017731	0.0225114	0.0555647	0.118377	0.0156101	0.0503878	-1.9163e-08	-3.23268e-07	5.98268e-08	1.92114e-08
-0.0250456	-0.00436803	0.00122281	-0.0148229	-0.000175242	-0.203624	0.00404535	0.0652217	1.19935e-08	3.00349e-07	2.37466e-07	-1.65564e-08
0.032966	-0.0115965	-0.00311497	0.00523821	-0.0384718	-0.198832	-0.0126155	-0.0445393	-7.08614e-09	-2.77807e-07	4.15215e-08	1.32165e-08
-0.0192222	0.002457	-0.000507844	0.00414177	-0.0383262	0.269975	-0.0158967	-0.0706025	4.97222e-09	2.59032e-07	-1.94243e-07	-1.01823e-08
9.90232e-07	0.00228705	0.00247131	-0.014973	-0.0340142	0.316135	0.0029857	-0.0157929	-4.65846e-09	-2.41188e-07	-1.08354e-07	9.34959e-09
0.0136444	-0.00425099	0.000296129	0.0227794	-0.0262254	-0.347212	0.0162556	0.0456163	8.40755e-09	2.21556e-07	1.84299e-07	-1.14954e-08
-0.0129514	0.0113653	-0.00117652	-0.0282678	-0.00982809	-0.326758	0.000148903	0.0775183	-1.49625e-08	-2.05082e-07	1.13005e-07	1.28494e-08
0.013475	0.00827767	-0.000270847	0.0279937	0.00655854	0.379266	-0.0167415	0.0539594	2.24628e-08	1.85283e-07	-1.68045e-07	-1.31213e-08
-0.00893738	-0.025344	0.000517759	-0.0233696	0.0155458	0.390027	-0.00521701	-0.0285524	-2.9205e-08	-1.63824e-07	-7.08354e-08	1.00266e-08
0.0131646	-0.0118132	0.000240723	0.0192953	0.0123797	-0.291263	0.0148695	-0.0820401	3.43328e-08	1.45613e-07	1.65009e-07	-3.96816e-09
-0.0155046	0.0286318	-0.000470114	-0.0101657	0.00118965	-0.378976	0.0176587	-0.0311131	-3.72912e-08	-1.32851e-07	4.97584e-08	-4.28182e-09
0.00817044	0.0189565	0.000529235	0.00387698	-0.00740296	0.247243	-0.00252095	0.0576952	3.77825e-08	1.15956e-07	-1.58264e-07	1.48738e-08
-0.00338229	-0.0186723	0.000726386	0.00444096	-0.00517594	0.348174	-0.0183518	0.0823705	-3.51668e-08	-9.86316e-08	-5.30354e-08	-2.43945e-08
-0.00732023	-0.0279477	-0.000883387	-0.0110159	0.00198128	-0.14756	-0.00632204	-0.0104403	2.9622e-08	8.96959e-08	1.35028e-07	3.10549e-08
0.0112519	0.00259209	-9.33537e-05	0.01383	0.0056492	-0.314652	0.0138161	-0.0794455	-2.20057e-08	-8.05362e-08	4.58909e-08	-3.1869e-08
-0.0101288	0.0310113	0.0010314	-0.010745	0.00165146	0.107288	0.0194462	-0.00214042	1.2283e-08	6.44614e-08	-9.92752e-08	2.73724e-08
0.00984448	0.00904233	1.22528e-05	0.00677708	-0.00844866	0.293257	-0.00060075	0.074187	-2.78391e-09	-4.58453e-08	-2.42817e-08	-1.75545e-08
-0.00769805	-0.0287527	-0.000676273	-0.00156512	-0.00818801	0.0353343	-0.0201861	0.00566925	-6.33787e-09	3.21108e-08	5.68926e-08	5.11908e-09
0.0038981	-0.00981839	0.000452564	-0.00489217	0.0110866	-0.227848	-0.0144089	-0.068087	1.49426e-08	-1.64522e-08	-5.9337e-09	6.74187e-09
-0.00048148	0.024225	0.0014493	0.0118606	0.0178167	-0.295002	-0.000112261	-0.00495528	-2.21406e-08	2.23112e-09	-5.15803e-08	-1.38295e-08
-0.0124184	0.0127605	-0.00161733	-0.0170224	-0.00843133	0.0189462	0.00603497	0.0637939	2.80585e-08	1.28945e-08	4.97484e-08	1.64668e-08
0.0154897	-0.0188612	-0.000836301	0.0172436	-0.0261292	0.313615	0.0157606	0.00304959	-3.27765e-08	-2.74312e-08	7.50003e-08	-1.30237e-08
-0.010588	-0.0232738	0.00290215	-0.0128925	0.00195983	0.129584	0.0220743	-0.0642643	3.65015e-08	4.35052e-08	-8.39645e-08	7.14984e-09
-9.97198e-05	0.0135046	-0.000145065	0.00556725	0.0344696	-0.334625	0.0157091	-0.0081714	-3.95962e-08	-6.00688e-08	-1.19646e-07	-9.7375e-10
0.0180312	0.0262003	-0.0012622	0.00323334	0.0230385	-0.313934	0.00569413	0.0714813	4.02872e-08	7.70466e-08	9.98962e-08	-4.45693e-09
-0.0215205	-0.0122325	0.000209581	-0.0121299	-0.0150817	0.204044	0.00209641	0.0555744	-3.82136e-08	-9.20688e-08	1.64274e-07	6.62087e-09
0.0274272	-0.0124907	-8.17118e-05	0.0180424	-0.046434	0.341393	0.00083926	-0.0238875	3.47262e-08	1.14358e-07	-8.63117e-08	-5.66251e-09
-0.0140484	0.0109146	0.000740984	-0.0224579	-0.0471979	-0.10228	-0.00672665	-0.0944717	-2.87356e-08	-1.38519e-07	-2.10202e-07	2.17269e-09
-0.00545831	-0.00247688	-0.000921513	0.0241757	-0.0302131	-0.314334	-0.0246492	-0.0588733	2.1486e-08	1.47044e-07	6.17057e-08	2.7281e-09
0.0237406	-0.00364378	-0.000288565	-0.0226024	-0.0116393	0.110357	-0.0199452	0.0947669	-1.36773e-08	-1.58447e-07	2.61815e-07	-7.34011e-09
-0.0335276	0.00518198	0.00196661	0.0165352	0.000991042	0.261322	0.0256582	0.125729	6.06842e-09	1.63503e-07	-4.90395e-08	1.14891e-08
0.0243162	-0.000776071	-0.00159048	-0.0108858	0.019477	-0.124307	0.0254051	-0.105388	9.49459e-11	-1.68023e-07	-2.73198e-07	-1.31317e-08
-0.0107779	-0.00930935	-0.00128143	0.0051187	0.049421	-0.197269	-0.00549344	-0.145785	-5.73636e-09	1.78283e-07	7.32346e-09	1.24427e-08
-0.000391588	-0.00254532	0.00211111	0.00493109	0.0526119	0.13953	-0.0274015	0.154134	9.50332e-09	-1.80729e-07	2.47407e-07	-9.57138e-09
0.00173338	0.0137783	-0.000397192	-0.0131433	0.000139348	0.146418	-0.0141096	0.13408	-1.21858e-08	1.76925e-07	3.15706e-08	6.84873e-09
-0.00532785	0.0132827	-0.000881161	0.0212765	-0.051145	-0.13333	0.0287714	-0.166111	1.29962e-08	-1.76352e-07	-2.61187e-07	-3.54387e-09
0.0123753	-0.0059333	-0.000490109	-0.0241618	-0.046316	-0.0666719	0.0174772	-0.093594	-1.22283e-08	1.71287e-07	-8.52782e-08	8.08768e-10
-0.018694	-0.0275419	0.00113993	0.0252767	-0.0235604	0.133786	-0.0303494	0.147181	1.18591e-08	-1.69954e-07	2.99584e-07	1.08841e-09
0.020318	-0.00636515	0.00118002	-0.020968	-0.0198215	0.0639282	-0.0136215	0.174657	-1.06959e-08	1.72495e-07	1.57237e-07	-2.36562e-09
-0.00851034	0.0329609	-0.00275534	0.0121556	9.78936e-05	-0.154098	0.0289606	-0.0237229	9.0439e-09	-1.69306e-07	-3.47467e-07	4.68904e-09
0.000391775	0.0159419	-0.000679855	0.000467507	0.0284453	-0.0357876	0.0331488	-0.178971	-5.62273e-09	1.68772e-07	-2.5312e-07	-8.31706e-09
0.00734624	-0.0266003	0.00293818	-0.01335	0.041748	0.171718	-0.000962059	-0.0306836	2.59831e-09	-1.66128e-07	3.56968e-07	1.36918e-08
-0.00628358	-0.0223068	-0.00117952	0.0242164	0.0194357	-0.0246991	-0.0353021	0.189097	1.61897e-09	1.594e-07	3.48379e-07	-1.8646e-08
-0.00139245	0.0163582	-0.00087542	-0.0313664	-0.0314058	-0.170021	-0.00508156	-0.199053	-6.99849e-09	-1.59869e-07	-2.66081e-07	2.10587e-08
-0.000183143	0.0269737	0.00238348	0.0338374	-0.0369888	0.0297496	0.0376487	-0.0437493	1.11868e-08	1.63155e-07	-4.44604e-07	-1.99176e-08
-0.000228493	-0.00832232	-0.00289632	-0.0312565	-0.0133385	0.145821	0.0327475	0.23404	-1.63476e-08	-1.6316e-07	1.79837e-07	1.45461e-08
-0.00663501	-0.0218863	-0.000196983	0.0262377	0.00256745	-0.0382892	0.00851938	-0.0271342	2.0701e-08	1.70726e-07	4.6262e-07	-6.1435e-09
0.0108083	-0.00448273	0.00440997	-0.0182522	0.0120293	-0.110393	-0.0236724	-0.293247	-2.45151e-08	-1.69624e-07	-1.26428e-07	-3.51645e-09
-0.0116779	0.00961579	-0.00259996	0.0100724	0.0227791	0.0576066	-0.0426	0.00351769	2.8703e-08	1.68066e-07	-4.20015e-07	1.38126e-08
0.00705162	0.0223621	-0.00185579	-0.00251411	0.0314683	0.0835739	0.0110801	0.376295	-2.97126e-08	-1.71011e-07	6.76157e-08	-2.10873e-08
0.00681731	-0.00267345	0.000676396	-0.0031717	0.0324542	-0.0793508	0.0449991	0.260688	3.03195e-08	1.77791e-07	4.35464e-07	2.38494e-08
-0.0119064	-0.0300977	0.00307647	0.00952393	0.0215587	-0.0055946	-0.0162054	-0.163138	-2.91926e-08	-1.91916e-07	-2.27813e-08	-2.11825e-08
0.00897064	-0.00485869	0.00294629	-0.0126777	-0.00516802	0.0900058	-0.0471951	-0.528876	2.71836e-08	1.96804e-07	-4.63789e-07	1.3799e-08
0.00718467	0.022023	-0.0130726	0.0149046	-0.0340818	-0.105368	-0.014904	-0.483827	-2.51425e-08	-2.05084e-07	-7.43245e-08	-4.68479e-09
-0.0238565	0.00857812	0.00435984	-0.0159901	-0.0289787	-0.111784	0.049066	0.102888	2.21399e-08	2.14711e-07	4.70815e-07	-2.80147e-09
0.0201662	-0.00772592	0.01986	0.0139322	0.0212017	0.120714	0.00617121	0.678966	-1.7278e-08	-2.23633e-07	1.94364e-07	7.15999e-09
-0.000492354	-0.00658606	-0.0182168	-0.0123753	0.0400868	0.0927085	-0.0504994	0.671914	1.04952e-08	2.25213e-07	-4.27748e-07	-8.73579e-09
-0.0305967	-0.00348527	-0.01077	0.00975283	0.00605825	-0.128986	-0.0077138	0.0380699	-3.07824e-09	-2.23863e-07	-3.09904e-07	6.4039e-09
0.0400505	0.00659055	0.0217906	-0.00681009	-0.0478077	-0.107806	0.0514093	-0.782428	-5.0361e-09	2.37209e-07	3.36159e-07	-1.63078e-09
-0.0300969	0.00020706	-0.00146455	0.00551714	-0.0100115	0.0830267	0.0304488	-0.0448634	1.30924e-08	-2.42444e-07	3.42683e-07	-3.78722e-09
-0.0008112	-0.0114888	-0.0110156	-0.00405222	0.0593264	0.125178	-0.0275754	0.8063	-2.1096e-08	2.47486e-07	-2.57013e-07	7.90409e-09
0.0257174	0.00650771	0.00415135	0.00363829	0.0234241	0.0197354	-0.0516941	0.123458	2.63221e-08	-2.4877e-07	-3.39564e-07	-1.0028e-08
-0.0349039	0.0152923	0.0028088	-0.00297594	-0.0596738	-0.0913347	0.0109457	-0.787899	-2.90375e-08	2.46466e-07	1.74001e-07	1.01714e-08
0.0204172	-0.00437765	-0.000890071	0.00290376	-0.0830549	-0.121454	0.0511453	-0.437975	2.95089e-08	-2.40199e-07	3.26983e-07	-8.67442e-09
0.00962197	-0.0120141	-0.00154847	-1.57757e-05	0.00453505	-0.0267499	-0.0156973	0.447163	-2.84682e-08	2.34707e-07	-1.15562e-07	6.75728e-09
-0.0308856	-0.00289896	-0.00100699	-0.000650148	0.101185	0.127137	-0.0500311	0.694319	2.427e-08	-2.28632e-07	-3.44233e-07	-5.71838e-09
0.0262899	0.00448744	0.00246529	0.000955605	0.0714132	0.0686913	-0.0210473	-0.0679697	-1.83252e-08	2.21197e-07	2.70593e-08	4.93648e-09
0.00185311	0.0113397	0.000397467	9.54345e-05	-0.0600192	-0.138683	0.0377105	-0.606822	1.12707e-08	-2.02344e-07	3.87327e-07	-5.06915e-09
-0.0322725	-0.000868251	-0.0027928	-0.000207827	-0.126303	-0.0833591	0.0474575	0.0728844	-3.14652e-09	1.91967e-07	6.14854e-08	2.93229e-09
0.0377957	-0.0161343	0.00174061	0.00333653	-0.0386125	0.148933	-0.0280573	0.517725	-3.92338e-09	-1.85906e-07	-3.80899e-07	2.57586e-09
-0.0152674	0.00415899	-0.000751898	-0.00466357	0.100412	0.122318	-0.0452854	-0.347738	6.97702e-09	1.75305e-07	-1.33773e-07	-1.23013e-08
-0.0155855	0.0143763	-0.00218547	0.00496465	0.141778	-0.149626	0.0210192	-0.442077	-5.08881e-09	-1.68015e-07	2.82236e-07	2.51806e-08
0.0251365	-0.00152873	0.00413255	-0.00316395	-0.0012947	-0.119578	0.0428825	0.0875801	9.85005e-10	1.56611e-07	1.68452e-07	-3.8595e-08
-0.0139452	-0.00787731	-0.000182634	0.00203828	-0.144287	0.137099	0.00845833	0.389159	7.98491e-09	-1.4333e-07	-2.07724e-07	4.92778e-08
-0.00664349	-0.00936785	-0.00434144	-0.00145218	-0.0669105	0.0967145	-0.0403738	0.140801	-1.72023e-08	1.34544e-07	-1.34284e-07	-5.33483e-08
0.0176239	0.00458904	0.00142828	0.0031442	0.0927322	-0.0869527	-0.0357335	-0.359855	2.73329e-08	-1.19551e-07	1.34782e-07	4.78655e-08
-0.0061289	0.0176795	0.00206112	-0.00411881	0.138995	-0.101313	0.0378795	-0.191513	-3.81442e-08	1.0995e-07	7.45468e-08	-3.28416e-08
-0.0106561	-0.00157702	-0.000246325	0.00385744	0.0620627	0.00805159	0.0139356	0.347379	4.74891e-08	-9.66282e-08	-1.02264e-07	9.67349e-09
0.0279946	-0.0123061	-0.00183807	-0.00197834	-0.0588735	0.0765717	-0.0355031	0.0738634	-5.56449e-08	8.23991e-08	-5.5647e-08	1.59461e-08
-0.0178674	-0.0030544	-0.000214265	0.00181476	-0.133419	0.0686927	-0.0226627	-0.340913	6.1293e-08	-7.46774e-08	7.39323e-08	-3.98437e-08
-0.000645974	-0.00215513	0.00208959	-0.000218129	-0.0974242	0.0243213	0.0215895	-0.0536515	-6.26869e-08	6.50241e-08	7.45293e-08	5.68231e-08
0.0209574	0.006005	-0.00131704	-0.00105671	0.0148213	-0.0533028	0.0323274	0.330349	5.61259e-08	-5.40755e-08	-3.02744e-08	-6.43388e-08
-0.0271971	0.0149801	-0.000667914	-0.00122056	0.145562	-0.0388576	-0.0167228	0.120708	-4.28144e-08	4.71198e-08	-7.34556e-08	6.22827e-08
0.00900516	-0.01027	0.00128008	0.00077484	0.150062	0.0510616	-0.0305504	-0.26468	2.31909e-08	-3.65107e-08	-1.28799e-08	-5.1619e-08
0.00713119	-0.0223875	0.000105851	-0.0008892	-0.0504132	0.0443742	-0.00181476	-0.294869	4.77888e-10	2.71809e-08	3.92134e-08	3.34606e-08
-0.0185295	0.0181498	-0.00110495	0.00257431	-0.17707	-0.0491	0.0290827	-0.0595556	-2.69142e-08	-1.85783e-08	1.12604e-08	-1.42594e-08
0.0120848	0.0231604	-0.000888931	-0.00310986	0.00441789	-0.0638132	0.0263892	0.256192	5.4646e-08	1.0367e-08	2.13072e-08	-2.27183e-09
0.00182347	-0.0218269	0.00252653	0.003365	0.217923	-0.0083738	-0.00425988	0.229848	-8.23672e-08	-5.17855e-10	2.10301e-08	1.30021e-08
-0.00681086	-0.0188011	0.000802105	-0.00230889	0.179553	0.0324862	-0.0274561	-0.208012	1.05623e-07	-1.15158e-08	-8.2066e-08	-1.7395e-08
0.0129514	0.0140015	-0.00391737	-0.00174239	-0.14611	0.0817038	-0.015926	-0.118771	-1.23852e-07	2.09771e-08	-7.02576e-08	1.68014e-08
-0.00362659	0.00974159	0.00113405	0.00321767	-0.294577	-0.0264012	0.0107067	0.155852	1.32639e-07	-3.39146e-08	1.22153e-07	-1.49107e-08
-0.00803485	-0.00168723	0.00353595	-0.00642422	0.0657429	-0.0887377	0.0264532	0.0634121	-1.30044e-07	4.64266e-08	1.33793e-07	1.25623e-08
0.017586	-0.00122228	-0.00172844	0.0100415	0.344501	0.0582639	0.0257975	-0.106225	1.15532e-07	-5.73545e-08	-1.21982e-07	-1.17642e-08
-0.0151798	-0.0069171	-0.00191179	-0.0116441	0.156263	0.0894866	0.00982182	0.0166473	-9.17333e-08	6.75702e-08	-1.68331e-07	1.21149e-08
-0.00389802	0.000559381	0.00110059	0.012854	-0.266397	-0.0283447	-0.0110369	0.0648569	6.07552e-08	-7.8911e-08	9.66425e-08	-1.48067e-08
0.0245729	0.0131372	0.00182068	-0.0130445	-0.397304	-0.0860414	-0.0259005	0.0327014	-2.94185e-08	9.4654e-08	1.92263e-07	1.67243e-08
-0.0283729	-0.0073454	-0.00153681	0.0129673	0.0719305	0.0225165	-0.00121493	-0.0168335	-3.23512e-11	-1.09643e-07	-3.69088e-08	-1.85628e-08
0.00812071	-0.0188333	-0.0012762	-0.00917869	0.407996	0.0825171	0.0258786	-0.0267339	2.50093e-08	1.18646e-07	-2.03124e-07	1.8231e-08
0.0189164	0.0167908	0.00362659	0.00292753	-0.0204562	-0.0317084	0.0134458	0.0216284	-4.51023e-08	-1.25817e-07	-2.75408e-08	-1.55655e-08
-0.0152205	0.0192988	0.000150485	0.00464882	-0.395212	-0.082229	-0.0171855	0.0158267	5.98884e-08	1.35387e-07	2.48329e-07	1.17041e-08
0.00378822	-0.0172239	-0.00285418	-0.00764348	0.0124205	0.0669089	-0.0260566	-0.022631	-6.69068e-08	-1.45924e-07	6.85438e-08	-6.69872e-09
0.0191264	-0.0126503	4.30107e-06	0.0107837	0.361111	0.0858536	0.0125579	0.00672383	6.80657e-08	1.51226e-07	-2.77278e-07	3.03513e-09
-0.0102948	0.0112515	0.00068495	-0.0107278	0.317953	-0.0886036	0.0262602	0.0353067	-6.40296e-08	-1.64161e-07	-1.34138e-07	-4.54066e-10
-0.0197392	0.00559464	0.00194064	0.0122601	-0.0638421	-0.0511322	-0.0263743	-0.0192985	5.57128e-08	1.66403e-07	3.32891e-07	-1.12468e-09
0.0331646	-0.00781598	-0.000112048	-0.0114068	-0.284173	0.0944881	-0.025661	-0.054633	-4.52896e-08	-1.67415e-07	2.11282e-07	6.68141e-10
-0.02284	-0.00123153	-0.00280095	0.00760443	0.0201365	0.0585888	0.00745712	0.0219334	3.54715e-08	1.70879e-07	-3.43959e-07	7.42517e-10
-0.0134684	0.00844945	0.00072806	-0.0043961	0.227476	-0.100056	0.0267285	0.0753161	-2.74922e-08	-1.71329e-07	-2.65392e-07	-2.05196e-09
0.0367709	0.00417352	0.000872518	0.00103544	-0.120136	-0.065918	0.0186202	-0.0161601	2.16275e-08	1.62496e-07	2.89438e-07	2.31925e-09
-0.030049	-0.0116924	-0.000649643	0.00397976	-0.17514	0.106592	-0.0198936	-0.0928197	-1.55573e-08	-1.56548e-07	3.13814e-07	-9.01451e-10
-0.00942715	-0.00679049	0.00119134	-0.00877421	0.00385654	0.0509051	-0.0270547	-0.00141451	9.80999e-09	1.49221e-07	-2.02139e-07	-1.51965e-09
0.0184704	0.01021	0.000253508	0.00993889	0.132226	-0.117851	0.0271475	0.104242	-3.85537e-09	-1.47216e-07	-3.53794e-07	3.76552e-09
-0.0120955	0.00413784	-0.00239431	-0.0121292	0.0793607	-0.043578	0.024587	0.0572288	-1.65225e-09	1.45553e-07	9.97756e-08	-5.83076e-09
-0.00225627	-0.0031111	0.000236839	0.0159868	-0.100927	0.139013	-0.0124281	-0.0547375	6.35288e-09	-1.39953e-07	3.7805e-07	6.84806e-09
0.0180362	0.00115192	0.00239492	-0.0154518	-0.0460262	0.111941	-0.027351	-0.108364	-9.72292e-09	1.34241e-07	-4.50928e-09	-8.08073e-09
0.000765051	0.000777275	-0.000127421	0.0162464	0.0809564	0.0800346	-0.0172876	-0.0851022	1.0391e-08	-1.25852e-07	-3.96456e-07	9.66241e-09
-0.00215032	-0.0111485	-0.00202602	-0.0158573	0.0425165	-0.0279768	0.00386625	0.0128626	-9.93529e-09	1.15304e-07	-6.4263e-08	-1.34605e-08
-0.00358401	-0.00179596	-0.000797089	0.0140561	-0.0558674	-0.230977	0.0221421	0.0990041	1.0544e-08	-1.08482e-07	3.75286e-07	1.92162e-08
-0.000693977	0.0206893	0.00211021	-0.0121741	-0.0680713	-0.0830483	0.0273773	0.0918016	-1.20811e-08	9.69625e-08	1.3565e-07	-2.70564e-08
0.0040922	-0.00196047	0.000979093	0.00883638	-0.0202559	0.309999	0.0151043	0.0216762	1.32443e-08	-8.89276e-08	-3.46918e-07	3.43542e-08
-0.0194706	-0.025463	-0.00281785	-0.00577279	0.0437942	0.18676	-0.00722335	-0.0529653	-1.43981e-08	7.78357e-08	-1.8218e-07	-3.82826e-08
0.0187369	0.00691016	-0.000300203	0.00309686	0.0684908	-0.413369	-0.0271537	-0.073716	1.34355e-08	-7.33223e-08	3.06775e-07	3.73446e-08
0.00272218	0.0216345	0.00276935	0.00387527	0.0163992	-0.256296	-0.0261034	-0.00976806	-8.34929e-09	6.344e-08	2.40545e-07	-3.04417e-08
-0.0182693	-0.0019972	-0.000160455	-0.00701295	-0.0573826	0.537298	0.000115457	0.0592915	9.06085e-10	-5.90518e-08	-2.28131e-07	1.6899e-08
0.0171592	-0.0113339	-0.0022639	0.011215	-0.0746239	0.429276	0.0262112	0.052779	1.08851e-08	5.21924e-08	-2.90455e-07	2.09931e-09
-0.00645464	-0.0109943	0.000400593	-0.0123951	0.00607596	-0.628523	0.0264609	-0.0012641	-2.60958e-08	-4.99357e-08	1.48037e-07	-2.35156e-08
-0.00966733	0.00325762	0.00234126	0.0115967	0.0787972	-0.741322	0.000236972	-0.039589	4.16683e-08	4.74276e-08	3.31229e-07	4.21889e-08
0.00693258	0.0214079	6.95198e-05	-0.0127229	0.0419589	0.620488	-0.025927	-0.0229484	-5.81339e-08	-4.11832e-08	-5.74757e-08	-5.39191e-08
0.00141396	-0.00525493	-0.00223457	0.0162157	-0.0413435	0.871418	0.0110876	0.0133469	7.31618e-08	3.72869e-08	-3.33004e-07	5.72629e-08
-0.0124266	-0.0235521	-0.000658148	-0.0166247	-0.0823497	-0.715622	0.0252632	0.0254095	-8.44641e-08	-2.90931e-08	4.53331e-09	-5.19792e-08
0.00868213	0.0139962	0.00252132	0.0163249	-0.0601912	-0.981721	0.0020621	0.0105687	8.85362e-08	2.36669e-08	3.29126e-07	3.91549e-08
6.47767e-05	0.0181789	0.00170465	-0.0143835	0.00699701	0.799433	-0.0244766	-0.0119367	-8.27219e-08	-1.53803e-08	4.26308e-08	-2.20663e-08
-0.00742533	-0.0146444	-0.00334299	0.0129179	0.0812633	1.06154	-0.0230061	-0.0192424	6.74953e-08	1.03321e-08	-3.03755e-07	4.86974e-09
0.00861528	-0.0065144	-0.00103243	-0.00967676	0.0698641	-0.806529	0.0167185	0.0027536	-4.3223e-08	-1.17995e-09	-8.19337e-08	1.02065e-08
-0.0071884	0.00924431	0.0024891	0.00391544	-0.0526467	-1.10547	0.023112	0.0203111	1.54104e-08	-2.38269e-09	2.87748e-07	-1.89698e-08
-0.00199546	-0.00116775	0.00027031	0.0034467	-0.0750757	0.670731	-0.0149798	0.0016969	1.4204e-08	5.51663e-09	1.12626e-07	2.1956e-08
0.000389511	-0.00771079	-0.000246766	-0.00938346	-0.00747098	1.11523	-0.022122	-0.0280738	-4.04716e-08	-9.8387e-09	-2.30082e-07	-1.94941e-08
0.000266892	-0.00310465	-0.00106968	0.0134097	0.0591372	-0.55014	0.00226583	-0.0297987	6.12811e-08	1.46841e-08	-1.31319e-07	1.45138e-08
0.00244464	0.00762295	0.000100892	-0.0154843	0.0641788	-1.0991	0.0210992	0.0148707	-7.30712e-08	-2.20096e-08	1.52805e-07	-7.61485e-09
0.00178314	0.0130828	0.00199135	0.0146167	-0.00935032	0.409172	0.014045	0.0408694	7.8308e-08	2.8339e-08	1.57743e-07	2.07908e-09
-0.000481068	-0.00528415	-0.00194918	-0.0122586	-0.0548943	1.06887	-0.00917423	-0.00621595	-7.61011e-08	-3.46428e-08	-7.66613e-08	1.77845e-09
0.000547474	-0.0168519	-0.000468888	0.0111749	0.00949234	-0.259203	-0.0195183	-0.0547776	7.00286e-08	4.23926e-08	-1.57396e-07	-2.86933e-09
-0.00223225	0.0028293	0.00237335	-0.00672694	0.0449203	-1.03532	0.00141232	-0.0292407	-5.91965e-08	-4.93395e-08	3.3068e-08	2.1919e-09
-0.00131227	0.0131543	8.82828e-05	0.00234521	-0.0401127	0.189452	0.0184132	0.0354338	4.7177e-08	5.24224e-08	1.62108e-07	-2.24057e-10
0.00414562	-0.00539489	-0.00129324	0.00130472	-0.0235411	1.00377	0.00846569	0.0774877	-3.48372e-08	-5.62184e-08	-1.42003e-09	-1.90279e-09
-0.00209615	-0.0100294	-0.00124527	-0.00348529	0.0320451	-0.133267	-0.0102756	0.0474701	2.33593e-08	5.4256e-08	-1.17675e-07	4.62941e-09
-0.000173927	0.00767975	0.0016323	0.00809498	0.0109741	-0.971924	-0.0166085	-0.0548788	-1.52387e-08	-5.01091e-08	-1.63064e-08	-8.2519e-09
0.00372206	0.00549397	0.000783252	-0.0098425	-0.0274998	0.132764	0.000158335	-0.0963898	1.13745e-08	5.32879e-08	8.63509e-08	1.31364e-08
-0.00597395	-0.00923603	-0.00210173	0.0100904	-0.0100342	0.931061	0.0152637	0.0183014	-9.85866e-09	-4.99123e-08	2.9056e-08	-1.85133e-08
0.00699852	-0.00520585	0.00159447	-0.00790139	0.0239661	-0.0795093	0.0066573	0.103528	1.01739e-08	5.04697e-08	-6.23221e-08	2.31024e-08
0.00149576	0.00936439	0.00029211	0.0067147	0.0287557	-0.870766	-0.00642383	-0.00497214	-1.23636e-08	-4.38275e-08	-4.16948e-08	-2.63674e-08
-0.00616	0.00698357	-0.00210637	-0.00626392	-0.0133704	-0.0246685	-0.0130008	-0.104823	1.40308e-08	4.49891e-08	3.11333e-08	2.61683e-08
0.0161709	-0.00738658	0.00113879	0.00756136	-0.0342426	0.785176	-0.00884955	-0.0015652	-1.82405e-08	-4.53017e-08	3.38718e-08	-2.07148e-08
-0.0148273	-0.00785079	0.000395274	-0.0093145	0.0126439	0.0318889	0.00102019	0.100944	2.18216e-08	4.41594e-08	3.53117e-09	9.34724e-09
0.00575818	0.00389949	9.94049e-05	0.0112383	0.0413566	-0.677806	0.0104476	0.0011505	-2.57225e-08	-4.44479e-08	-2.69838e-08	6.58668e-09
0.00882954	0.00040945	0.000909009	-0.0117631	-0.0215523	-0.0505063	0.0104484	-0.0949731	2.87794e-08	3.86973e-08	-3.47468e-08	-2.42954e-08
-0.0133682	-0.00423762	-0.00211092	0.00991318	-0.0470012	0.562019	0.00201704	0.00254874	-3.15127e-08	-3.35044e-08	-1.92062e-08	3.94184e-08
0.0113526	0.00989754	-0.000798699	-0.00493858	0.0482922	0.104213	-0.00634446	0.0820448	2.9738e-08	2.86753e-08	4.09348e-08	-4.87096e-08
-0.00389513	0.00535977	0.00380676	-0.00308585	0.0476851	-0.456156	-0.00660511	0.0934385	-2.20497e-08	-2.15879e-08	6.72491e-08	4.98762e-08
-0.000844875	-0.0179257	-0.00103011	0.0117369	-0.014881	-0.176774	0.000736972	0.0357403	1.01326e-08	1.93506e-08	-4.99005e-08	-4.20585e-08
-0.00308773	-0.00349977	-0.0023967	-0.0198058	-0.0452734	0.261841	0.0045123	-0.105716	5.18036e-09	-1.71994e-08	-1.2791e-07	2.69671e-08
0.00372949	0.030259	0.00254295	0.0222734	-0.0198059	0.348488	-0.00344902	-0.0787972	-2.15236e-08	1.6782e-08	-1.08745e-08	-5.86876e-09
-0.0076179	0.00755762	-0.000688412	-0.0214902	0.0394118	0.213262	0.00243823	0.13354	3.66765e-08	-1.67845e-08	1.48556e-07	-1.37475e-08
0.00276488	-0.0428607	-0.000518845	0.0166893	0.0127656	-0.076753	0.00232513	-0.153449	-4.85617e-08	1.69017e-08	7.42758e-08	2.80828e-08
0.0125038	-0.0189449	0.00124039	-0.00830554	-0.0327808	-0.323625	-0.00111098	0.0692671	5.64949e-08	-1.4572e-08	-1.66709e-07	-3.51179e-08
-0.0195793	0.0432622	-0.00165405	-0.000477322	-0.00953978	-0.14879	-0.00103791	0.200754	-5.94166e-08	1.33787e-08	-1.22821e-07	3.30656e-08
0.0249316	0.0288615	0.00120782	0.0065957	0.0273143	0.351292	0.0034487	-0.0688662	5.8759e-08	-1.12819e-08	1.57112e-07	-2.42215e-08
-0.0099598	-0.0286757	0.00102408	-0.0112844	0.0117193	0.200926	0.00345745	-0.246997	-5.25967e-08	8.97275e-09	1.5221e-07	1.185e-08
-0.00997843	-0.0287268	-0.00275164	0.0132173	-0.0230741	-0.399868	-0.00971028	0.0654773	4.25666e-08	-7.03223e-09	-1.55732e-07	-2.69793e-10
0.0279586	0.0093044	0.00141465	-0.0119126	-0.0241571	-0.198154	-0.0100052	0.279478	-3.01354e-08	4.02768e-09	-1.51035e-07	-8.36126e-09
-0.0268152	0.0277482	0.000825756	0.00856933	0.0189203	0.446878	0.0152937	-0.110721	1.59212e-08	-3.8603e-09	1.63261e-07	1.21055e-08
0.00803372	0.012544	-0.00252279	-0.00236333	0.0267737	0.250366	-0.0210834	-0.289244	-3.28477e-09	-7.18138e-10	1.71566e-07	-9.86432e-09
0.0067061	-0.0355799	0.00121433	-0.00341955	-0.0299138	-0.470567	-0.0305451	0.284439	-7.06089e-09	-4.61076e-11	-1.55699e-07	4.93749e-09
-0.0176368	-0.0331222	0.00075685	0.011128	0.000102425	-0.246049	0.0406608	0.281421	1.39816e-08	-2.15497e-09	-2.26247e-07	1.31617e-09
0.00944773	0.0411949	-0.000586875	-0.0162748	0.0413551	0.459478	-0.00757987	-0.0639507	-1.91053e-08	7.40482e-10	9.78983e-08	-5.81386e-09
0.00843806	0.0392658	0.000682015	0.0204177	-0.00756074	0.275913	-0.0658854	-0.240668	2.23687e-08	-2.89511e-09	2.73673e-07	7.93015e-09
-0.0161909	-0.0379774	-0.000995333	-0.0190083	-0.0623672	-0.41684	-0.0496531	-0.172596	-2.40816e-08	3.60127e-09	-9.83627e-09	-7.36828e-09
0.00663102	-0.0285695	-0.000208864	0.0144897	-0.0126314	-0.358351	0.0113248	0.0695028	2.34182e-08	-9.10559e-09	-2.70644e-07	5.57014e-09
0.0076297	0.0295602	0.00156684	-0.00612825	0.0951517	0.358248	0.115027	0.18369	-2.12169e-08	1.39198e-08	-8.11079e-08	-4.00072e-09
-0.0169129	0.0163582	-0.000377955	-0.00238505	0.00305269	0.301476	-0.0362092	-0.168461	1.44155e-08	-1.71987e-08	2.32789e-07	3.21618e-09
0.0197118	-0.0258896	-0.000176275	0.0103669	-0.139373	-0.304406	-0.154088	-0.0935369	-5.80687e-09	2.00284e-08	1.19965e-07	-4.27342e-09
-0.00758277	-0.0152183	-9.07678e-05	-0.0168726	-0.0114716	-0.185479	0.00443934	0.14799	-4.7952e-09	-1.80439e-08	-1.99235e-07	5.49224e-09
-0.00526661	0.0210447	-0.000273247	0.0184987	0.191495	0.272466	0.196948	0.0707387	1.40929e-08	1.94703e-08	-1.24598e-07	-5.28505e-09
0.0147545	0.0194019	1.44516e-05	-0.0164013	0.060325	0.111307	0.144799	-0.121498	-2.06175e-08	-1.71566e-08	1.80033e-07	2.43392e-09
-0.0121039	-0.0115482	0.000459226	0.0147354	-0.245632	-0.269699	-0.0922216	-0.136212	2.31288e-08	1.81682e-08	1.49363e-07	1.86275e-09
-0.00224739	-0.0192556	0.000918828	-0.0116561	-0.195749	-0.0296329	-0.265406	-0.00422977	-2.15464e-08	-2.04603e-08	-1.54178e-07	-8.59391e-09
0.0100163	0.0020543	-0.00196047	0.00941484	0.295847	0.292057	-0.174376	0.133345	1.6143e-08	1.69932e-08	-1.84965e-07	1.52531e-08
-0.0153779	0.00327248	0.000469563	-0.00659253	0.0988729	-0.0125739	0.0766494	0.00990684	-8.19027e-09	-1.88586e-08	1.07286e-07	-2.00731e-08
-0.0026549	0.00169902	0.00189347	0.00201232	-0.338874	-0.328241	0.307302	-0.128525	-1.82417e-09	1.74376e-08	2.14025e-07	2.05646e-08
0.0137056	0.0178553	-0.00302927	0.00213543	-0.305892	-0.0633891	0.35655	-0.0149038	1.13405e-08	-1.84933e-08	-4.63133e-08	-1.60781e-08
-0.0128406	-0.00103951	0.000357589	-0.005274	0.0719002	0.367584	0.141796	0.118734	-1.95806e-08	1.64052e-08	-2.13119e-07	7.21796e-09
0.00898334	-0.0244091	0.00428276	0.00836171	0.392459	0.180484	-0.283839	0.0252463	2.56437e-08	-1.7357e-08	-1.472e-08	3.18535e-09
-0.00428582	0.00542662	-0.000627433	-0.0076016	0.359979	-0.408014	-0.418014	-0.103837	-2.70288e-08	1.52975e-08	2.03484e-07	-1.20886e-08
-0.0013027	0.0136377	-0.00626434	0.00645354	0.105463	-0.142883	0.0795605	-0.0514836	2.30826e-08	-1.38183e-08	6.27352e-08	1.6915e-08
0.00446875	-0.0152323	0.00144354	-0.00800261	-0.213033	0.45962	0.452807	0.062677	-1.52847e-08	1.38264e-08	-1.88978e-07	-1.68942e-08
-0.00486747	-0.00213463	0.00883507	0.00827812	-0.45845	0.107473	0.0232309	0.0771969	6.26546e-09	-9.91695e-09	-6.95108e-08	1.27823e-08
-0.00193404	0.0192516	-0.00403404	-0.0069048	-0.485863	-0.540719	-0.480961	0.00689005	4.20918e-09	9.8756e-09	1.55391e-07	-4.9778e-09
0.00612063	-0.000753208	-0.00755304	0.00629128	-0.125258	-0.0196603	-0.219594	-0.0613717	-1.1701e-08	-8.79581e-09	7.37107e-08	-3.88928e-09
-0.00129038	-0.00953217	0.00713243	-0.00524287	0.537387	0.667134	0.507192	-0.0352902	1.66739e-08	8.91884e-09	-1.14272e-07	9.70741e-09
-0.014159	0.00331208	0.00249585	0.00348931	0.484966	0.235308	0.50812	0.0501492	-1.87411e-08	-1.0052e-08	-1.03188e-07	-1.10567e-08
0.0185664	-0.00285322	-0.00602179	-0.00116052	-0.600342	-0.630718	-0.512663	-0.0357829	1.58746e-08	1.0595e-08	7.00732e-08	6.96966e-09
-0.0042156	-0.00608506	0.00337619	-0.00177859	-0.492189	-0.941329	-0.47764	-0.0442738	-1.23113e-08	-1.06166e-08	9.46594e-08	-2.58725e-10
-0.0151493	0.00649174	0.0004799	0.0066966	0.490685	0.628527	0.20719	0.0168552	7.90521e-09	1.06722e-08	-2.4237e-08	-7.3021e-09
0.0200265	0.0038868	-0.00594487	-0.010074	0.70621	1.15626	0.512187	0.0426987	-3.13344e-09	-1.06012e-08	-1.05308e-07	1.177e-08
-0.00683776	-0.003526	0.00799282	0.0147605	0.130726	-0.945094	0.169464	-0.0169802	-5.00203e-10	1.04541e-08	-3.82134e-08	-1.1731e-08
-0.0141838	0.00197103	0.00295716	-0.01457	-0.77179	-1.35837	-0.500547	-0.0434248	2.59275e-09	-9.19932e-09	9.00378e-08	7.84637e-09
0.0273526	0.00452983	-0.0142834	0.013167	-0.718695	1.14342	-0.132548	-0.0225541	-2.30242e-09	1.10522e-08	7.50879e-08	-6.78854e-10
-0.0132712	-0.00559738	0.00456078	-0.00730596	0.821428	1.50086	0.480607	0.0225671	1.28454e-09	-9.60272e-09	-6.67986e-08	-8.16486e-09
-0.0200213	-0.0111734	0.0117567	0.00382417	0.616779	-1.3526	0.139866	0.0447527	1.92136e-09	1.20591e-08	-8.22799e-08	1.49942e-08
0.0470084	0.00778894	-0.00873349	-0.0021456	-0.532292	-1.54272	-0.453441	0.00631389	-5.21279e-09	-1.21039e-08	4.32279e-08	-1.91009e-08
-0.0287245	0.0157113	-0.00468605	0.00129349	-0.845862	1.14793	-0.39549	-0.0439092	8.12856e-09	1.16812e-08	6.72378e-08	1.79656e-08
-0.043625	-0.0106694	0.00466621	0.00295859	-0.106006	1.4674	0.0594825	-0.00440682	-1.07975e-08	-1.16714e-08	-2.83366e-08	-1.23814e-08
0.0864395	-0.014078	0.00238664	-0.00499327	0.819479	-0.923521	0.402264	0.0410715	1.51077e-08	9.57927e-09	-5.56178e-08	3.79964e-09
-0.0411384	0.012158	-0.00163462	0.00721934	0.120553	-1.29141	0.248715	0.00140827	-1.78145e-08	-8.18459e-09	-5.47555e-09	5.93506e-09
-0.0600805	0.00609788	-0.00282441	-0.00712723	-0.757379	0.629647	-0.363521	-0.036626	2.02654e-08	6.82772e-09	7.62919e-08	-1.36289e-08
0.113672	-0.00695995	0.00324555	0.00581308	-0.163769	1.05832	-0.190143	0.00589934	-2.07682e-08	-4.66633e-09	3.63993e-08	1.73914e-08
-0.0648696	-0.00143499	0.000418394	-0.00513326	0.666004	-0.332788	0.299713	0.0313686	1.91588e-08	5.45775e-09	-8.56579e-08	-1.73466e-08
-0.0187865	-0.00332002	-0.00204635	0.00177141	0.322812	-0.820856	0.302569	0.0216835	-1.47458e-08	-5.70976e-09	-4.50419e-08	1.26619e-08
0.066008	0.00230073	0.00165849	0.000531582	-0.411537	0.0490201	-0.0844114	-0.00394929	7.543e-09	8.17775e-09	7.56993e-08	-6.56396e-09
-0.0472892	0.00726577	-0.001162	-0.00178572	-0.501414	0.620727	-0.262387	-0.0236277	1.11535e-09	-6.937e-09	5.07415e-08	3.16738e-10
0.0280732	-0.00226902	0.000721754	0.00349374	-0.0640341	0.465302	-0.0168292	-0.016429	-1.18023e-08	7.37415e-09	-4.69635e-08	4.91071e-09
-0.0248562	-0.00390302	0.000723282	-0.00479319	0.394668	-0.164816	0.224278	0.017009	2.25282e-08	-9.55275e-09	-3.59347e-08	-7.40275e-09
0.00257957	0.00147979	-0.00170883	0.00352309	0.0740388	-0.427453	0.0669899	0.0177576	-3.07034e-08	1.09414e-08	3.61507e-08	7.57504e-09
0.0339189	-0.00175394	0.000689345	0.000767294	-0.305645	-0.0960218	-0.189371	-0.00321471	3.58101e-08	-1.25366e-08	1.76455e-08	-6.82089e-09
-0.0557507	-0.00299716	-0.000988854	-0.00398782	0.01473	0.368718	-0.186659	-0.0155145	-3.67998e-08	1.41946e-08	-1.33019e-08	6.91377e-09
-0.00191022	-0.000722178	0.00115317	0.00946917	0.242619	0.150085	-0.0230933	-0.00255015	3.23205e-08	-1.65346e-08	-5.57343e-09	-7.5978e-09
0.0459329	0.00253428	0.000763737	-0.0137263	-0.221701	-0.353704	0.116168	0.014736	-2.41037e-08	1.70597e-08	-1.74962e-08	9.57298e-09
-0.027834	0.00897599	-0.00313176	0.0155008	-0.165226	0.0831012	0.131724	0.0134573	1.41417e-08	-1.99909e-08	8.1349e-09	-1.10756e-08
-0.0258723	0.00377382	0.00240931	-0.0155473	0.164887	0.366485	-0.00329227	-0.000615699	-4.10635e-09	1.93133e-08	3.64825e-08	9.13653e-09
0.0748028	-0.0125757	0.00109782	0.0139147	0.192246	-0.251093	-0.109733	-0.0147994	-3.38645e-09	-2.18927e-08	8.56343e-09	-5.17409e-09
-0.0289211	-0.0103218	-0.00177289	-0.011287	0.0278696	-0.392397	-0.0308046	-0.0165296	8.19773e-09	2.56122e-08	-2.93685e-08	-1.21737e-09
-0.0366817	0.00664185	-0.000258947	0.00790843	-0.164553	0.390355	0.0925264	0.000489422	-1.06207e-08	-2.83339e-08	-1.45596e-08	8.93137e-09
0.0626853	0.00919799	-0.000197787	-0.0015019	-0.186203	0.418865	0.0897156	0.018261	1.31565e-08	3.24536e-08	4.59838e-09	-1.536e-08
-0.0405311	-0.00131141	0.00294825	-0.00307704	0.0585087	-0.428347	0.00216981	0.0144486	-1.31957e-08	-3.48767e-08	1.89845e-08	2.00845e-08
-0.00873618	-0.00287169	-0.000190542	0.00744238	0.180565	-0.344525	-0.0751588	-0.0143107	1.2716e-08	3.51185e-08	2.70445e-08	-2.13061e-08
0.0332504	0.0017442	-0.00359045	-0.00776724	-0.0863058	0.431444	-0.0751577	-0.0205127	-1.33128e-08	-3.67101e-08	-9.37488e-09	1.8178e-08
-0.0321752	-0.00328177	0.00231667	0.00569525	-0.168736	0.287118	-0.0402881	0.0209164	1.30187e-08	3.70829e-08	-5.25243e-08	-1.1226e-08
0.0305117	0.00228547	0.00053137	-0.00387797	0.0653179	-0.405727	-0.0208229	0.020916	-1.27799e-08	-3.84431e-08	7.41414e-09	1.81242e-09
-0.0148462	0.00342333	-0.00121946	0.00339596	0.153196	-0.121556	-0.0133408	-0.00680927	1.28148e-08	3.99116e-08	8.74407e-08	6.98206e-09
-0.00532136	-0.0134124	0.00258178	-0.00169651	-0.0106192	0.353489	-0.00143631	-0.0208598	-1.14842e-08	-3.98518e-08	-3.80301e-08	-1.31253e-08
0.0297116	-0.00206729	-0.00178648	0.000543972	-0.14009	-0.0508711	0.0275379	-0.000665655	9.40282e-09	4.06377e-08	-9.62437e-08	1.59453e-08
-0.0470616	0.0217556	-0.00211623	-0.00312714	-0.00207312	-0.294154	0.0635451	0.020164	-4.49673e-09	-4.03992e-08	5.19402e-08	-1.4263e-08
0.0443629	0.0016312	0.00173197	0.00881832	0.134896	0.224566	0.0592889	0.0200984	-3.39218e-09	3.91182e-08	8.06573e-08	9.7485e-09
-0.0105754	-0.0224301	0.00131507	-0.0167548	0.0054107	0.260773	-0.0175177	-0.00725502	1.27988e-08	-3.81853e-08	-4.33677e-08	-3.07229e-09
-0.0328847	0.00154893	-4.92199e-05	0.0226615	-0.13392	-0.264694	-0.0651592	-0.0195803	-2.33505e-08	3.66529e-08	-7.49108e-08	-3.94291e-09
0.0536069	0.0199595	-0.0016804	-0.0265195	-0.144276	-0.00470756	0.00178455	0.0129882	3.1552e-08	-3.70532e-08	-1.65161e-08	9.98252e-09
-0.0385951	-0.00319934	-0.00105436	0.0272692	0.00960615	0.318339	0.0666599	0.0207135	-3.58315e-08	3.64051e-08	7.83218e-08	-1.31542e-08
-0.00641855	-0.0215721	0.00113145	-0.0242832	0.158101	-0.19589	0.0135782	-0.0221165	3.56538e-08	-3.45053e-08	7.19188e-08	1.18336e-08
0.0349791	-0.00166949	0.00153267	0.0179972	0.0902507	-0.411062	-0.0682157	0.0242957	-3.12832e-08	3.36119e-08	-9.67913e-08	-8.23772e-09
-0.0279685	0.0222557	-0.000909071	-0.00800249	-0.172223	0.356095	-0.0682383	0.00547181	2.37816e-08	-3.10508e-08	-1.25471e-07	3.79615e-09
0.0093697	0.0105813	-0.00215571	-0.00302625	0.038907	0.505033	0.00354466	-0.0316481	-1.54691e-08	3.06533e-08	1.14466e-07	2.05571e-09
0.00894036	-0.0162031	0.000601747	0.0136931	0.181138	-0.433045	0.0683596	0.00327986	5.61184e-09	-2.75529e-08	1.26427e-07	-6.26032e-09
-0.0177541	-0.0172385	0.00225024	-0.0186105	0.0725688	-0.563581	-0.0119471	0.0436849	3.02135e-09	2.80303e-08	-1.17569e-07	8.47678e-09
0.0276367	0.00914215	0.000647188	0.0184756	-0.18181	0.456215	-0.0674909	0.0123005	-1.09456e-08	-2.71885e-08	-1.16184e-07	-9.25959e-09
-0.0295854	0.0194474	-0.00281873	-0.0133957	-0.140664	0.565539	0.00925539	-0.052657	1.63048e-08	2.57717e-08	1.11464e-07	8.66851e-09
0.010444	-0.0101643	-0.000558511	0.00554248	0.0844477	-0.462723	0.0656235	-0.0700495	-2.04713e-08	-2.44553e-08	8.27868e-08	-7.62249e-09
0.0335066	-0.0203787	0.00308209	0.00944002	0.169745	-0.513438	0.0509431	0.0336945	2.35011e-08	2.33431e-08	-1.05355e-07	6.4214e-09
-0.0540018	0.0122206	-0.000660174	-0.023465	-0.00478556	0.416821	-0.0293884	0.0911141	-2.58781e-08	-2.30348e-08	-5.24606e-08	-4.74144e-09
0.0230615	0.0180752	-0.00174807	0.0347109	-0.158133	0.432065	-0.0614769	-0.0357027	2.86597e-08	1.93867e-08	7.16182e-08	3.72956e-09
0.0284487	-0.00584634	0.00176579	-0.038037	-0.0350946	-0.391788	0.024703	-0.111389	-3.25637e-08	-1.92204e-08	6.21897e-08	-2.80209e-09
-0.0477452	-0.0120115	-0.000569907	0.0325705	0.148222	-0.333977	0.0583579	0.0577749	3.611e-08	1.42082e-08	-2.59501e-08	2.30154e-09
0.0163048	-0.00299113	-0.00139877	-0.0161734	0.140737	0.330697	0.00473251	0.125633	-3.95979e-08	-1.35217e-08	-8.19749e-08	9.53489e-11
0.0239139	0.00625854	0.000767927	-0.010074	0.00124904	0.216319	-0.0553964	-0.128637	4.02677e-08	1.14494e-08	-3.33425e-08	-3.5799e-09
-0.0495016	-0.00119058	0.000276417	0.043027	-0.141662	-0.307179	-0.0549571	-0.116086	-3.84592e-08	-5.86322e-09	1.19118e-07	7.32105e-09
0.0309928	-0.00292866	0.000311739	-0.077116	-0.0257487	-0.110509	0.0213118	0.0800822	3.36946e-08	6.23633e-09	5.26266e-08	-9.32581e-09
0.00110522	0.013452	0.000325157	0.105368	0.143533	0.324638	0.0519301	0.118292	-2.62246e-08	-2.88952e-09	-1.08456e-07	9.7414e-09
-0.0228706	-0.00153228	-0.00150077	-0.122603	0.12985	0.0892447	0.016937	-0.109286	1.7734e-08	8.4794e-10	-5.46145e-08	-8.88093e-09
0.0392653	-0.0134827	0.000601829	0.124965	-0.00637678	-0.379174	-0.0366253	-0.0235187	-9.16843e-09	1.29896e-09	1.22157e-07	5.91401e-09
-0.0303105	0.00652228	0.00123231	-0.110932	-0.148587	-0.227514	-0.0503405	0.0902691	8.50142e-10	-2.12837e-09	-5.81124e-09	-1.86241e-09
0.00947843	0.00624988	-0.00125354	0.0814376	-0.155543	0.465246	0.00472634	-0.0853221	6.83765e-09	4.50894e-09	-1.03709e-07	-2.27483e-09
0.0141236	-0.00929337	0.00174184	-0.0413645	0.0359059	0.365847	0.0505798	-0.0237742	-1.30099e-08	-3.86253e-09	6.02639e-08	5.00469e-09
-0.0165776	-0.00659339	0.00033387	-0.00420941	0.160541	-0.578772	0.0424687	0.0985506	1.82004e-08	6.04561e-09	8.46298e-08	-4.74009e-09
-0.00605575	0.00907643	-0.00372448	0.0448471	-0.00157195	-0.442727	-0.0127872	-0.121924	-2.32972e-08	-8.30622e-09	-6.58112e-08	2.10223e-09
0.0107059	0.0115814	0.00226937	-0.0746501	-0.161938	0.715412	-0.0528847	0.158402	2.78974e-08	1.03706e-08	-3.85239e-08	2.54315e-09
-0.00435825	-0.00465724	0.00304204	0.0923755	-0.0331827	0.451684	-0.0259236	-0.207073	-3.11015e-08	-8.53129e-09	3.69543e-08	-6.0388e-09
-0.0219789	-0.0144256	-0.00219931	-0.0935516	0.159154	-0.865129	0.0291323	0.284098	3.3437e-08	1.06379e-08	-1.17209e-08	6.49225e-09
0.0287272	0.00394	-0.00222528	0.0828657	0.147371	-0.843367	0.0570665	0.331131	-3.38011e-08	-8.67036e-09	1.62238e-08	-4.02826e-09
-0.0176976	0.0142746	0.000550157	-0.0630986	-0.000877487	0.653241	0.0334888	-0.0891411	3.25875e-08	9.62239e-09	1.68265e-08	-3.91411e-11
-0.00744936	-0.00597042	0.00217867	0.0405258	-0.149783	1.0677	-0.0285859	-0.543088	-2.89698e-08	-8.70417e-09	-4.28834e-08	4.68281e-09
0.0325732	-0.0143105	8.29343e-05	-0.0189988	-0.104569	-0.592309	-0.0623315	-0.543309	2.30857e-08	4.88879e-09	2.68099e-08	-8.78057e-09
-0.0281549	0.00334719	-0.00201948	0.00501944	0.143039	-1.14562	-0.00412362	0.298775	-1.54661e-08	-4.22779e-09	5.55097e-08	1.22132e-08
0.0073335	0.0164997	0.000179197	0.00373927	0.0637493	0.403485	0.0659533	0.673512	7.14982e-09	4.12042e-09	-8.72932e-08	-1.32244e-08
0.0140331	0.00265253	0.000737814	-0.00231331	-0.138054	1.14257	0.0210168	-0.396749	4.25669e-10	-3.81983e-09	-3.86663e-08	1.11338e-08
-0.0278091	-0.0191707	0.00019032	-0.00315657	-0.124511	-0.231095	-0.0604669	-0.777091	-5.85796e-09	1.80895e-11	1.37854e-07	-6.61006e-09
0.0218958	-0.00388496	0.000956192	0.0125456	0.0197809	-1.03852	-0.0707125	0.816278	7.18009e-09	1.33743e-10	-5.60837e-09	1.45601e-09
0.00102864	0.0150965	-0.00160238	-0.0203295	0.135596	0.215445	-0.00540723	0.658345	-6.89639e-09	-5.10468e-09	-1.61933e-07	3.52615e-09
-0.0228311	0.00260562	-0.00118817	0.0250441	0.127014	0.837372	0.0729296	-0.562118	4.07713e-09	4.52503e-09	4.81916e-08	-7.2185e-09
0.018842	-0.00913365	0.00301069	-0.0238008	-0.0371138	-0.123767	4.04047e-05	-0.88562	1.81828e-09	-4.1492e-09	1.29499e-07	8.44522e-09
-0.00431462	-0.00451699	-0.000402008	0.0177779	-0.138722	-0.574757	-0.0740262	0.0925716	-9.13613e-09	4.80228e-09	-7.73424e-08	-6.69525e-09
-0.008358	0.00826137	-0.00241702	-0.00749641	-4.16495e-05	0.0218863	0.00275065	0.899706	1.60457e-08	-5.63377e-09	-7.88032e-08	3.39175e-09
0.0207764	0.00822393	0.0014769	-0.00358353	0.142786	0.314702	0.073802	0.493127	-2.19404e-08	3.02531e-09	5.2746e-08	-4.74787e-10
-0.00978247	-0.0095979	0.00123769	0.0138589	0.0502285	-0.0762115	0.0720641	-0.894831	2.49508e-08	-3.19194e-09	2.93277e-08	-1.87288e-09
-0.0124227	-0.0110607	-0.000804452	-0.019005	-0.116909	-0.134826	-0.0170824	-0.22221	-2.56199e-08	1.5394e-09	2.23119e-08	3.28417e-09
0.0265349	0.0117841	-0.0011232	0.0203037	-0.149301	0.0972034	-0.07085	0.874448	2.44506e-08	1.84478e-09	-5.28398e-09	-3.23891e-09
-0.0179805	0.00855013	-0.000246998	-0.0166412	-0.0510302	-0.0988873	0.00770653	0.211874	-2.1988e-08	-6.06943e-09	-1.0776e-07	1.3114e-09
-0.00462314	-0.0092976	0.00181656	0.0114606	0.0886548	0.0137808	0.0671913	-0.8399	2.06601e-08	8.16778e-09	1.68684e-08	2.25048e-09
0.0181643	-0.00377018	0.000211851	-0.00539182	0.153258	0.18929	-0.0154216	-0.595323	-1.95212e-08	-1.2593e-08	1.40247e-07	-5.45662e-09
-0.0267045	0.00246058	-0.00147863	5.33686e-05	0.0644555	-0.098167	-0.062333	0.336832	2.05665e-08	1.85811e-08	-6.25555e-08	6.32058e-09
0.00481018	0.00383632	-0.000600294	0.003638	-0.0832918	-0.322373	-0.0433658	0.762647	-2.18089e-08	-2.09335e-08	-1.39387e-07	-5.38357e-09
0.0160952	0.00381676	0.000304582	-0.00525359	-0.152325	0.104682	0.0197993	-0.0152184	2.27594e-08	2.7298e-08	1.03212e-07	4.218e-09
-0.0198728	-0.00516534	0.00096666	0.00391989	-0.0547663	0.424015	0.0533599	-0.695464	-2.1978e-08	-3.05791e-08	9.32868e-08	-2.84328e-09
0.010919	-0.00497951	0.000494929	-0.000429469	0.0981406	-0.0759087	0.00336201	-0.0799572	2.03872e-08	3.68607e-08	-8.89418e-08	-9.03732e-11
0.0114561	0.00112991	-0.000883979	-0.00199874	0.14591	-0.453716	-0.0467218	0.618113	-1.52757e-08	-4.53667e-08	-2.18313e-08	2.23272e-09
-0.0221912	0.00444449	-0.00142706	0.00470304	0.00116356	-0.0508462	-0.0194868	0.141215	8.35467e-09	5.22162e-08	4.47433e-08	-2.67186e-09
0.0213044	0.00524932	0.000579023	-0.00520158	-0.139122	0.409727	0.0191911	-0.534233	4.55101e-10	-5.78926e-08	-5.58441e-09	2.49585e-09
0.00813097	-0.00312824	0.00219459	0.00240442	-0.0829992	0.0355848	0.0366479	-0.295039	-9.62283e-09	6.68464e-08	3.25761e-09	-6.94259e-10
-0.0282288	-0.00489937	-0.000489952	0.00233754	0.0575421	-0.319914	0.0232502	0.285137	1.96052e-08	-7.40394e-08	1.18432e-08	-3.42022e-09
0.0243686	0.00322897	-0.00165977	-0.00749475	0.127042	0.0711763	-0.0083726	0.405662	-2.68401e-08	8.10284e-08	-7.74904e-08	5.90827e-09
4.46024e-05	-0.00112366	0.00127087	0.01231	0.0993809	0.224184	-0.0274867	0.0642314	3.0723e-08	-8.91687e-08	3.91339e-08	-6.81272e-09
-0.0164879	-0.00413726	0.00026141	-0.0149516	-0.00626868	-0.0955884	-0.0118621	-0.324167	-3.14385e-08	9.6313e-08	1.05467e-07	6.04158e-09
0.0291804	0.00517348	-0.0011231	0.015045	-0.108901	-0.156892	0.013941	-0.0838919	2.7692e-08	-1.02685e-07	-3.32594e-08	-3.88986e-09
-0.0283025	0.00255449	0.000948048	-0.0116133	-0.111873	0.139972	0.0203613	0.249832	-2.23643e-08	1.13411e-07	-9.44907e-08	1.2163e-09
0.010336	-0.0037808	0.000393726	0.00445695	0.0237601	0.126204	0.00684476	0.0696509	1.56452e-08	-1.18023e-07	3.98092e-08	2.41095e-09
0.0130766	0.00170007	-0.000994206	0.00396357	0.106155	-0.133867	-0.0114263	-0.184497	-1.03244e-08	1.23596e-07	4.67009e-08	-7.79099e-09
-0.0341702	0.00035704	-0.000199371	-0.0129241	-0.0160836	-0.0699449	-0.0162758	-0.0627555	6.05208e-09	-1.33936e-07	-2.93837e-08	1.22867e-08
0.0382511	-0.00536333	0.0009759	0.0205272	-0.101776	0.140905	0.0029265	0.129119	-3.55652e-09	1.40449e-07	3.92174e-09	-1.54597e-08
-0.0150276	0.00306928	0.000498533	-0.0241174	0.0411368	0.0346462	0.0156555	0.00240424	2.03259e-09	-1.46538e-07	5.72543e-09	1.6571e-08
-0.0119007	0.00522239	-0.00189945	0.0243072	0.0978742	-0.137345	-0.00336344	-0.084421	-3.37855e-09	1.52633e-07	-5.35581e-08	-1.60057e-08
0.0131084	-0.00897873	0.000242886	-0.018931	-0.0119352	-0.00912782	-0.016904	0.0296173	5.86241e-09	-1.61455e-07	5.04069e-08	1.28766e-08
0.00229839	-0.00245359	0.00163194	0.0119439	-0.0934035	0.113891	0.00516298	0.0512722	-9.78756e-09	1.67087e-07	7.62311e-08	-9.018e-09
-0.0294108	0.0122731	-0.00122212	-0.00295817	-0.025481	0.00635422	0.0200436	0.00318071	1.51842e-08	-1.74036e-07	-1.14257e-07	4.40024e-09
0.0373757	-0.00224901	0.000139279	-0.00679465	0.0774037	-0.0776186	0.0101892	-0.0305358	-2.02702e-08	1.77586e-07	-2.39691e-08	1.68328e-09
-0.00310997	-0.00994091	0.000744911	0.0157046	0.0849173	0.00752211	-0.0269459	-0.00461596	2.56058e-08	-1.79388e-07	1.76548e-07	-8.30448e-09
-0.0753399	0.00465162	-0.000976757	-0.0210548	0.0129271	0.046664	-0.0280569	0.022482	-2.86425e-08	1.86546e-07	-2.36781e-08	1.53377e-08
0.144895	0.00375104	0.00105317	0.0224388	-0.0788862	-0.0395057	0.031514	-0.00472588	3.04555e-08	-1.91603e-07	-1.8213e-07	-2.00626e-08
-0.102868	-0.00385517	-0.000346317	-0.0205277	-0.0379089	-0.000246431	0.0124827	-0.0261089	-3.02013e-08	1.925e-07	3.3231e-08	2.19168e-08
-0.0586952	0.000492189	-0.00135924	0.0154444	0.0743245	0.0465151	-0.0395199	0.0141233	2.65811e-08	-1.94476e-07	8.87688e-08	-2.22915e-08
0.214372	0.00208171	0.00217991	-0.00872261	-0.017294	-0.0622604	-0.0436824	0.0387842	-2.07781e-08	1.96114e-07	2.74004e-08	2.00053e-08
-0.147015	-0.00144852	-0.000568925	0.000187718	-0.0736571	-0.0755303	-0.020845	-0.0195771	1.38108e-08	-1.9485e-07	5.39398e-09	-1.59507e-08
-0.0800972	-0.000774692	-0.00168828	0.00841563	0.0755219	0.0945115	-0.00703642	-0.0564915	-6.12733e-09	1.93754e-07	-1.25624e-07	1.02848e-08
0.225659	0.002622	0.00146654	-0.0146561	0.00366259	0.0648699	0.0145052	0.0193496	-1.35103e-09	-1.90815e-07	-1.21175e-08	-3.71718e-09
-0.139426	-0.000653564	-0.000127785	0.0211387	-0.0838055	-0.13447	0.0444204	0.074692	8.79488e-09	1.874e-07	2.12145e-07	-3.25414e-09
-0.105512	-0.007319	-0.000171213	-0.0252438	-0.0677911	-0.0213236	0.0666846	-0.0118374	-1.40797e-08	-1.84878e-07	-4.21323e-08	8.834e-09
0.225279	0.00337384	0.00046327	0.0279285	0.0489429	0.1711	0.0308553	-0.0895263	1.64382e-08	1.80572e-07	-2.27933e-07	-1.36517e-08
-0.110512	0.0109378	-0.000800948	-0.0280965	0.103436	0.0424414	-0.0746987	-0.00935399	-1.71157e-08	-1.74051e-07	7.77754e-08	1.6851e-08
-0.0656782	-0.00416807	0.000755865	0.0281647	-0.0235715	-0.200072	-0.079702	0.0988495	1.49749e-08	1.68748e-07	2.19348e-07	-1.90589e-08
0.119843	-0.00716933	-0.000235553	-0.0258037	-0.117181	-0.062438	0.0835963	0.0847007	-1.14257e-08	-1.63058e-07	-8.36414e-08	1.93016e-08
-0.0286362	0.00517763	-0.00126585	0.0215571	0.0133757	0.220637	0.0429978	-0.00554582	7.27211e-09	1.57792e-07	-2.21262e-07	-1.85105e-08
-0.0613189	0.000498975	0.00198621	-0.0161471	0.128182	0.0683809	-0.0872899	-0.0850734	-2.63821e-09	-1.47057e-07	7.9149e-09	1.58255e-08
0.0250584	-0.00585276	0.000565547	0.00863415	-0.0021634	-0.237171	-0.0933717	-0.101456	-1.85685e-09	1.39276e-07	2.31423e-07	-1.24942e-08
-0.00562818	0.00283223	-0.00165866	-0.000196139	-0.134324	-0.236835	0.000600587	-0.0320691	4.69613e-09	-1.32646e-07	1.16098e-07	8.02376e-09
-0.00233486	-0.00238553	3.8164e-05	-0.00803004	-0.020207	0.0706419	0.0979786	0.0608931	-6.16619e-09	1.20482e-07	-2.31524e-07	-3.12431e-09
-0.00657879	-0.00351124	0.000136402	0.0151465	0.134576	0.278336	0.0632592	0.0940322	6.42811e-09	-1.09966e-07	-1.80466e-07	-1.34996e-09
0.0113228	0.0145263	0.000978562	-0.0202904	0.094681	0.0460999	-0.100798	0.0188556	-4.78426e-09	9.63634e-08	1.84182e-07	5.65932e-09
0.0514759	0.00546614	0.00127047	0.0244555	-0.0419293	-0.337416	-0.0404437	-0.0735059	1.57976e-09	-8.6515e-08	1.88437e-07	-1.05685e-08
-0.085367	-0.01859	-0.00173526	-0.0261895	-0.124386	-0.0448872	0.101751	-0.0838936	6.72692e-10	7.45157e-08	-1.70161e-07	1.33566e-08
0.0825646	-0.0108555	-0.00144177	0.0266885	-0.104063	0.435106	0.099773	-0.0253187	-2.77856e-09	-6.27093e-08	-1.96289e-07	-1.49638e-08
-0.0423533	0.0100812	0.00161812	-0.0242047	0.0108008	0.112441	0.0111449	0.0456041	3.10131e-09	5.11836e-08	1.86616e-07	1.43867e-08
-0.0171345	0.0122156	0.00132368	0.0187512	0.104635	-0.579176	-0.066148	0.0752186	-1.91254e-09	-4.09371e-08	2.40449e-07	-1.21624e-08
0.0570403	-0.00119035	-0.000153385	-0.0110097	0.0756553	-0.65181	-0.0986617	0.031725	-7.77792e-10	2.92936e-08	-1.98607e-07	9.97468e-09
-0.0718327	-0.00996886	-0.00185224	0.00305887	-0.0177299	0.185022	-0.0758038	-0.0368634	4.48397e-09	-1.88957e-08	-3.02378e-07	-8.63663e-09
0.0555807	-0.00238687	-0.000599592	0.00534977	-0.0804376	0.823653	-0.0179283	-0.0702522	-7.66891e-09	5.05273e-09	2.2107e-07	7.04923e-09
-0.00859323	0.00615512	0.00257977	-0.0131166	-0.0478833	0.201373	0.0468745	-0.0437397	1.01327e-08	4.66759e-09	3.28567e-07	-4.92868e-09
-0.00946297	0.002329	0.000883008	0.0191005	0.026123	-0.98705	0.0905139	0.0269813	-1.09443e-08	-1.76949e-08	-1.95956e-07	2.56061e-09
-0.0186284	-0.00243656	-0.0040361	-0.0201346	0.0581722	-0.406208	0.0903477	0.0689183	1.05196e-08	2.64445e-08	-3.15914e-07	-4.75559e-10
0.0317129	-0.000222308	-0.000681076	0.0183611	0.00102711	1.10477	0.0418335	0.0244764	-8.13745e-09	-3.81451e-08	1.05773e-07	-1.22674e-09
-0.0360868	-0.00322958	0.00678177	-0.0121255	-0.0478631	0.501787	-0.0463383	-0.0499533	5.10853e-09	5.20049e-08	2.61867e-07	3.61966e-09
0.0379136	-0.00261975	-0.00157055	0.00441338	-0.00127295	-1.14304	-0.0789355	-0.0695011	-1.7653e-09	-6.31212e-08	1.85532e-08	-7.64084e-09
-0.0191955	0.0107171	-0.00784794	0.00450442	0.0433885	-0.701479	0.00705577	0.00998169	-8.87597e-10	7.70928e-08	-3.16677e-07	1.2543e-08
-0.012595	-0.00143266	0.00489045	-0.0119453	-0.0055147	1.08578	0.0722124	0.0700234	3.06975e-09	-8.73387e-08	-6.63512e-08	-1.52116e-08
0.067113	-0.0120269	0.00569774	0.0179583	-0.0457838	0.684704	0.0241792	0.00574544	-4.53171e-09	1.00295e-07	4.05181e-07	1.55732e-08
-0.128635	0.0120206	-0.00524212	-0.0199337	0.0153577	-0.941828	-0.0650485	-0.0707555	4.6366e-09	-1.08319e-07	7.6739e-08	-1.31922e-08
0.114215	0.0084963	-0.00190593	0.0190679	0.0547034	-0.578874	-0.0624279	-0.0384417	-5.22804e-09	1.17597e-07	-4.6891e-07	8.30011e-09
-0.0490926	-0.0149494	0.0022065	-0.0128911	-0.0174106	0.741798	0.0577067	0.0418728	4.87155e-09	-1.23731e-07	-6.46627e-08	-7.67888e-10
-0.0305459	-0.00276153	0.000260763	0.00537765	-0.0682653	0.587887	0.0222853	0.0754278	-4.27438e-09	1.28761e-07	4.53351e-07	-7.65486e-09
0.074018	0.00590159	0.00183405	0.00543236	-0.0626689	-0.52664	-0.0505877	0.0271044	3.65225e-09	-1.35028e-07	1.03078e-07	1.37621e-08
-0.0779155	-0.00183806	-0.00224216	-0.0144108	0.0377589	-0.497648	-0.00519753	-0.0770526	-2.79256e-09	1.42438e-07	-3.89265e-07	-1.55027e-08
0.0672586	0.00306664	-0.00358388	0.022563	0.0906694	0.333961	0.0441029	-0.0912686	1.87134e-09	-1.45073e-07	-2.01068e-07	1.31494e-08
-0.040418	0.00407542	0.0042808	-0.0231118	-0.0174413	0.30932	0.0391158	0.0666627	-6.81731e-11	1.48141e-07	3.30077e-07	-6.9654e-09
0.00570697	-0.00430999	0.00318008	0.0168321	-0.102228	-0.112733	-0.0196599	0.112207	1.39423e-09	-1.49627e-07	3.08303e-07	-2.32785e-09
0.036073	-0.00290981	-0.00533491	-0.00165262	0.00425794	-0.138555	-0.0361878	-0.126631	-3.25014e-09	1.54056e-07	-2.87101e-07	1.19919e-08
-0.0347569	0.00302637	-0.00228515	-0.0187644	0.108238	0.0533678	0.0341224	-0.123852	5.62879e-09	-1.55588e-07	-3.65872e-07	-1.85185e-08
-0.00248827	-0.000480796	0.00545482	0.0430814	0.0159518	0.0869666	0.0143275	0.163966	-9.68877e-09	1.58839e-07	2.4844e-07	2.0108e-08
0.0334336	-0.00428804	0.00141832	-0.0657352	-0.108124	-0.0617695	-0.0308893	0.0791068	1.34991e-08	-1.63523e-07	3.55123e-07	-1.77968e-08
-0.0374802	-0.000330041	-0.00492448	0.0803279	-0.0828366	-0.097348	-0.00129189	-0.187223	-1.69179e-08	1.62624e-07	-2.07857e-07	1.15503e-08
0.00633098	0.0079691	-0.000461549	-0.0831915	0.0284173	0.0283769	0.0287576	-0.240859	1.91771e-08	-1.61954e-07	-3.54539e-07	-3.61911e-09
0.0328364	-0.00238232	0.00457985	0.0706327	0.0994184	0.153958	-0.0106703	0.00833674	-2.02387e-08	1.57425e-07	1.89997e-07	-4.34578e-09
-0.0630554	-0.0122531	1.74753e-05	-0.0440309	0.042768	-0.0633167	-0.0275407	0.30576	2.05361e-08	-1.52579e-07	3.67451e-07	9.5176e-09
0.0764569	0.0118468	-0.00280845	0.00482989	-0.0912309	-0.231691	-0.00652218	0.152849	-1.93806e-08	1.45375e-07	-1.59202e-07	-1.1844e-08
-0.0605865	0.0130171	-0.00108798	0.0394051	-0.0152617	0.0488556	0.0234487	-0.381513	1.70511e-08	-1.36023e-07	-4.00654e-07	1.19154e-08
0.0186005	-0.0193429	0.00245464	-0.0818422	0.08372	0.303125	0.0268892	-0.113877	-1.43738e-08	1.2939e-07	1.41331e-07	-9.83276e-09
0.0478469	-0.00859661	0.00219157	0.115736	-0.00461871	0.0488553	-0.0135049	0.467636	1.23203e-08	-1.20656e-07	3.68975e-07	6.69358e-09
-0.0902453	0.0178972	-0.00269126	-0.133144	-0.078234	-0.346822	-0.0268531	0.429526	-1.15628e-08	1.11928e-07	-1.31117e-07	-4.14097e-09
0.0912397	0.00221	-0.00117783	0.134575	-0.0609675	-0.0718893	0.0268643	-0.0845145	1.0326e-08	-1.01857e-07	-2.73109e-07	5.45541e-09
-0.0653752	-0.0116389	0.00274456	-0.118186	0.0309855	0.354321	0.0262683	-0.61095	-9.26581e-09	9.23663e-08	7.40299e-08	-7.44901e-09
0.00853934	0.00333848	-0.000826631	0.0896086	0.0739515	0.0685678	-0.0084837	-0.395484	8.26731e-09	-8.18641e-08	1.55103e-07	9.34402e-09
0.0421541	0.00246835	-0.00116234	-0.0508886	-0.0178835	-0.332519	-0.0268371	0.341818	-7.24466e-09	7.31883e-08	-1.02718e-08	-1.06547e-08
-0.0776061	-0.00243558	0.00189197	0.0117871	-0.0726894	-0.0498047	-0.02123	0.756705	6.83227e-09	-6.33773e-08	-1.09862e-07	1.13995e-08
0.0764192	0.0103133	-0.000476783	0.0236733	0.035689	0.299301	0.00930239	-0.090794	-5.62184e-09	5.34592e-08	-9.24622e-09	-1.02696e-08
-0.0297515	-0.00350781	-0.00161935	-0.0491694	0.0715525	0.0185123	0.0266332	-0.843463	3.71753e-09	-4.38252e-08	1.87346e-07	5.76067e-09
-0.0159505	-0.0195678	0.000705867	0.0622242	0.0118877	-0.27381	-0.00108918	-0.142932	-5.99307e-10	2.9413e-08	-5.79517e-08	6.31895e-10
0.0456747	0.00777095	0.00161593	-0.0628094	-0.0583597	-0.119034	-0.0263883	0.910563	-4.31236e-09	-8.74366e-09	-3.01027e-07	-7.2191e-09
-0.0422683	0.014943	0.000319977	0.0548705	-0.0682091	0.115205	-0.00353316	0.907798	9.78722e-09	-2.82702e-09	2.05491e-07	1.22292e-08
0.0182777	-0.00425155	-0.00197057	-0.0413426	0.0118429	0.247395	0.0260855	-0.146288	-1.61597e-08	2.17642e-08	3.84859e-07	-1.37188e-08
0.00361056	0.0041894	-0.0013076	0.0277892	0.0641389	0.28282	0.0155932	-0.95059	2.27823e-08	-4.37425e-08	-3.23977e-07	1.2044e-08
-0.0139578	-0.00423967	0.00312295	-0.0184764	-0.00458494	0.0108123	-0.0151187	0.00379358	-2.88102e-08	6.2965e-08	-3.9441e-07	-6.43746e-09
0.0188142	-0.02233	0.000685858	0.0135746	-0.0585512	-0.319285	-0.0256516	0.924123	3.31075e-08	-7.76758e-08	3.36577e-07	-2.47613e-10
-0.011862	0.0145799	-0.00400283	-0.0155417	-0.0117556	-0.103407	0.00248745	0.0338202	-3.52143e-08	9.5306e-08	3.42039e-07	7.99849e-09
-0.00342223	0.0243484	0.00172122	0.0212181	0.0405533	0.366761	0.025477	-0.852937	3.4976e-08	-1.11757e-07	-2.72974e-07	-1.42517e-08
0.0137629	-0.0221695	0.00281748	-0.0276522	0.0485462	0.173454	0.00369637	-0.0239215	-3.29745e-08	1.21126e-07	-3.42719e-07	1.92464e-08
-0.00569152	-0.00728259	-0.00182035	0.032074	0.00218832	-0.406023	-0.025464	0.747487	2.90258e-08	-1.41667e-07	1.91497e-07	-2.10917e-08
-0.00631172	0.0201413	-0.00100394	-0.0345053	-0.0418963	-0.189901	-0.0195607	0.724764	-2.37955e-08	1.54058e-07	4.10447e-07	2.02013e-08
0.00696131	-0.0116961	-0.000236226	0.0310632	-0.0303786	0.417498	0.00705077	-0.0911304	1.79085e-08	-1.61747e-07	-9.69541e-08	-1.48818e-08
-0.00845874	-0.00797139	0.000419145	-0.0227172	0.0102321	0.18666	0.0258151	-0.571644	-1.09497e-08	1.71541e-07	-5.75826e-07	5.65823e-09
0.00551659	0.0140254	0.00161499	0.010597	0.0334668	-0.391512	0.0159865	0.116131	4.81981e-09	-1.81725e-07	3.50407e-08	5.99072e-09
0.00298252	-0.00396993	-0.00217842	0.00174686	0.00730205	-0.180858	-0.0103185	0.479629	1.08904e-09	1.88933e-07	7.99263e-07	-1.98459e-08
-0.0054044	-0.00260703	-0.000904077	-0.0153566	-0.0293496	0.333374	-0.0266263	-0.449701	-6.10529e-09	-2.0028e-07	7.03229e-08	3.45686e-08
0.00953451	0.0110532	0.00355863	0.0275376	-0.00507147	0.143071	-0.00734901	-0.258544	9.12907e-09	2.10213e-07	-9.77728e-07	-4.85829e-08
-0.000521064	-0.0120087	-0.00246819	-0.0352064	0.0264589	-0.261219	0.0273987	0.424527	-1.25381e-08	-2.14377e-07	-1.82998e-07	5.84371e-08
-0.00132053	-0.0133132	-0.00166542	0.0385562	0.00414652	-0.0855627	-0.0158818	0.351902	1.44081e-08	2.20771e-07	1.01789e-06	-6.17114e-08
0.00873298	0.0205845	0.00416612	-0.0347736	-0.0245236	0.198548	-0.0283074	-0.189682	-1.41529e-08	-2.26139e-07	2.65571e-07	5.5638e-08
0.00522042	0.0103705	-0.000768923	0.0260186	-0.00671022	-0.0255269	0.00359657	-0.444247	1.12052e-08	2.3001e-07	-9.45429e-07	-3.99489e-08
-0.0143121	-0.0202936	-0.00301978	-0.0158504	0.0232737	-0.165336	0.0292767	0.052866	-6.29611e-09	-2.2693e-07	-2.90789e-07	1.58956e-08
0.0131396	-0.00507116	0.00170488	0.0073691	0.0232606	0.163158	0.0172249	0.46692	8.9402e-10	2.2405e-07	8.15742e-07	1.38845e-08
-0.0106182	0.0120264	0.00233071	0.000656714	0.004796	0.143123	-0.0302106	-0.0103477	4.92246e-09	-2.19852e-07	3.4819e-07	-4.29834e-08
0.00321314	0.00189006	-0.00136922	-0.00210788	-0.014737	-0.182284	-0.00608972	-0.475847	-8.79944e-09	2.0944e-07	-6.70086e-07	6.68228e-08
-0.00249405	-0.00459684	-0.00128606	0.00155708	-0.022835	-0.0719966	0.0310094	-0.0324886	9.92814e-09	-1.99218e-07	-4.91964e-07	-8.03042e-08
-0.0139867	-0.00264653	0.000912113	0.000339198	-0.0167905	0.213602	0.00435553	0.459706	-7.76353e-09	1.91203e-07	5.75846e-07	8.13592e-08
0.0237384	0.0013591	0.00113222	-0.00192207	0.00523229	-0.0239173	-0.0315865	0.100202	3.74194e-09	-1.78558e-07	7.6115e-07	-6.89908e-08
-0.0224197	0.00185694	-0.000392713	0.00622591	0.0250758	-0.236572	-0.0139289	-0.416478	1.2687e-09	1.63408e-07	-5.06267e-07	4.7613e-08
0.0123587	0.00354809	-0.000710767	-0.00479522	0.0081308	0.0716845	0.022822	-0.311711	-7.37163e-09	-1.4944e-07	-1.07237e-06	-2.16322e-08
-0.00659188	-0.00315875	-0.000198941	0.00239716	-0.0283082	0.240398	0.0319056	0.037603	1.24577e-08	1.36566e-07	4.75256e-07	-2.15439e-09
0.00158192	-0.0124117	0.00242637	0.00233261	0.0298419	-0.0575342	0.0137231	0.315694	-1.69051e-08	-1.26735e-07	1.21218e-06	2.01967e-08
0.005416	0.00701218	-0.00152371	-0.00966953	0.033192	-0.226815	-0.0186325	0.196065	1.94543e-08	1.12862e-07	-4.13525e-07	-3.02658e-08
-0.0050107	0.0188957	-0.00186108	0.0143426	-0.0119176	0.152608	-0.031462	-0.240093	-2.08137e-08	-1.01997e-07	-1.16879e-06	3.05106e-08
0.0135892	-0.00617679	0.00380929	-0.0190857	-0.0396104	0.207547	-0.00153145	-0.0732317	2.02089e-08	8.60873e-08	2.91575e-07	-2.54766e-08
-0.0163098	-0.0201211	-0.00213787	0.0211729	-0.00607095	-0.200599	0.030714	0.169914	-1.71892e-08	-6.84416e-08	9.96965e-07	1.81336e-08
0.0188755	0.000248528	-0.00253433	-0.0190989	0.0460259	-0.132826	0.0234785	-0.0823771	1.34834e-08	5.59657e-08	-1.1365e-07	-1.19018e-08
-0.0230239	0.0137822	0.00891846	0.0163846	0.050675	0.19713	-0.00675732	-0.112305	-9.14421e-09	-4.1606e-08	-8.346e-07	9.2429e-09
0.0087295	0.00568968	-0.00631951	-0.011137	-0.0176697	0.0450191	-0.0289434	0.0326315	6.8368e-09	2.1491e-08	-1.69897e-07	-1.14626e-08
0.00952063	-0.00379528	-0.0109754	0.00647655	-0.0575311	-0.205227	-0.020694	0.0700701	-6.79052e-09	-5.43213e-09	8.0962e-07	1.79269e-08
-0.0253363	-0.0110633	0.0205656	0.00055618	0.00892608	0.0522931	0.00536315	0.0270965	9.62978e-09	-1.22719e-08	4.555e-07	-2.45109e-08
0.0249902	0.00118058	0.000952458	-0.00667907	0.0626724	0.217107	0.0265096	-0.0424427	-1.33868e-08	3.09347e-08	-8.22887e-07	2.82734e-08
-0.00298689	0.0130483	-0.0258193	0.0081434	-0.00487098	-0.0426311	0.0258532	-0.0178445	1.73804e-08	-4.91443e-08	-6.92386e-07	-2.72986e-08
-0.01036	-0.00687524	0.0137568	-0.00528622	-0.065204	-0.223153	0.0100193	0.0269229	-1.95519e-08	6.73134e-08	8.38447e-07	2.1481e-08
0.0127717	-0.0110568	0.0149584	0.00253244	-0.001233	0.0507453	-0.0112832	0.0194054	2.10089e-08	-8.78782e-08	8.17147e-07	-1.10454e-08
-0.0112631	0.00909368	-0.0158735	0.00284578	0.0577054	0.216179	-0.0225315	-0.0134807	-2.11566e-08	1.00366e-07	-8.08905e-07	-1.19631e-09
-0.00688526	0.00613759	-0.00183784	-0.00456564	0.0634776	-0.136974	-0.0123639	-0.0209289	1.9094e-08	-1.13316e-07	-8.05109e-07	1.29065e-08
0.0113447	-0.00362025	0.00699402	0.00766062	0.020078	-0.194552	0.00690802	0.0161576	-1.47141e-08	1.32547e-07	6.42123e-07	-2.0072e-08
-0.010749	-0.00117111	-0.00136029	-0.00854855	-0.059002	0.159091	0.0192472	0.025678	9.83207e-09	-1.48611e-07	6.75742e-07	2.09477e-08
-0.013249	-0.000127828	-0.000135232	0.00591195	-0.0390057	0.163146	0.0168954	-0.0300988	-3.47695e-09	1.61003e-07	-4.20632e-07	-1.53909e-08
0.0269077	-0.000540252	-0.00142663	-0.00195587	0.0279241	-0.146773	-0.00185644	-0.014986	-3.44542e-09	-1.73557e-07	-5.37877e-07	5.01402e-09
0.000537267	0.000165947	-0.00148654	5.8132e-06	0.0491399	-0.10778	-0.0159207	0.0480969	9.76395e-09	1.87535e-07	2.09752e-07	6.12877e-09
-0.0294634	-0.000172693	0.00324705	0.00352264	0.0133547	0.119701	-0.00692649	0.0485158	-1.49212e-08	-1.97016e-07	4.744e-07	-1.42732e-08
0.0479581	-0.000991005	0.000242087	-0.00739751	-0.0420052	0.0258491	0.00934227	-0.0552763	1.96669e-08	2.10491e-07	-1.11548e-08	1.80409e-08
-0.0327256	0.000936585	-0.00261147	0.00752102	-0.0279145	-0.107668	0.0127404	-0.0148426	-2.30217e-08	-2.20345e-07	-5.03544e-07	-1.69968e-08
-0.0136181	0.000190459	-0.000552431	-0.00657203	0.0179325	0.0115544	0.00154557	0.0677896	2.37885e-08	2.30738e-07	-1.3113e-07	1.18825e-08
0.03879	0.00168391	0.00155105	0.0088325	0.0328243	0.114988	-0.0107905	0.0339267	-2.48521e-08	-2.41142e-07	5.31886e-07	-4.48529e-09
-0.0352072	0.000634097	0.00114079	-0.00797339	0.00683559	-0.0972503	-0.00292505	-0.0488923	2.6515e-08	2.47307e-07	1.93959e-07	-3.86394e-09
0.0154376	-0.000404344	-0.000523186	0.00802228	-0.0286336	-0.139889	0.00903556	-0.0810653	-2.6488e-08	-2.51846e-07	-4.95732e-07	1.24225e-08
0.0101524	0.00392027	-0.00242443	-0.00924048	-0.015812	0.156854	0.00573436	-0.0561517	2.60683e-08	2.56801e-07	-1.83788e-07	-1.91504e-08
-0.0243869	-0.00874153	0.000762403	0.009509	0.0160683	0.100875	-0.00361484	0.0157211	-2.32047e-08	-2.57058e-07	3.79695e-07	2.5947e-08
8.25187e-06	-0.012233	0.0031204	-0.00958433	0.0256076	-0.193282	-0.00687067	0.0838594	1.83273e-08	2.59141e-07	7.36358e-08	-3.28872e-08
0.0163419	0.0126355	-0.000251181	0.00829442	0.0204685	-0.0525608	-0.00686293	0.0864839	-1.37404e-08	-2.54395e-07	-1.83272e-07	3.87979e-08
-0.0413388	0.0165835	-0.00357305	-0.00757177	0.0126309	0.223828	-0.00406766	-0.00431913	1.01158e-08	2.4912e-07	4.44852e-08	-4.2562e-08
0.0225009	-0.00682983	-6.98398e-05	0.00842228	-0.00465853	0.0154902	0.00164593	-0.084916	-9.82624e-09	-2.44071e-07	3.3581e-08	4.30564e-08
0.0303924	-0.0135292	0.00570579	-0.00529479	-0.0260748	-0.240289	0.0050975	-0.0573566	1.45507e-08	2.36268e-07	-1.09188e-07	-3.84338e-08
-0.0412142	-4.46158e-06	-0.00287234	0.00359289	-0.00438664	-0.0165891	0.00186935	0.0249551	-2.52644e-08	-2.27147e-07	5.92694e-08	2.78668e-08
0.0321154	0.00554062	-0.00417371	-0.000612637	0.0273222	0.239059	-0.00312441	0.0802262	3.96576e-08	2.14418e-07	8.02936e-08	-1.05188e-08
0.0130265	-0.000863426	0.00534559	-0.00524049	0.0214623	0.0178833	-0.0048129	0.0560605	-5.55588e-08	-2.0085e-07	-4.33118e-08	-1.15186e-08
-0.0464177	-0.00298234	0.000367078	0.00537075	-0.0164935	-0.221429	-0.00315707	0.0030252	7.24314e-08	1.8582e-07	-3.29537e-08	3.41263e-08
0.031964	0.000703741	-0.00351855	-0.00674376	-0.0295823	0.0321989	0.00522391	-0.0486043	-8.74852e-08	-1.71005e-07	-4.23547e-08	-5.40711e-08
0.00870382	0.0118305	0.0016736	0.00891832	-0.00497205	0.192855	0.000216593	-0.0762413	9.93334e-08	1.58983e-07	3.37796e-08	6.52951e-08
-0.043973	0.00575875	0.000223451	-0.00887024	0.031177	-0.0973596	-0.00619961	-0.0441817	-1.04293e-07	-1.45183e-07	1.50686e-07	-6.65723e-08
0.0601139	-0.0197618	-0.000216289	0.00753594	0.0036759	-0.16151	0.00058709	0.0426388	1.01777e-07	1.32566e-07	-1.09639e-07	5.51223e-08
-0.0374124	-0.0119807	0.000637428	-0.00334125	-0.0328531	0.127739	0.00891235	0.0788935	-9.04213e-08	-1.21267e-07	-2.72156e-07	-3.40035e-08
-0.000513033	0.0154177	-0.00127854	0.00269359	-0.00259236	0.136352	0.00892369	-0.0104132	7.00482e-08	1.06641e-07	2.41586e-07	8.76635e-09
0.0334133	0.0143873	0.00220975	-0.00268347	0.0346452	-0.128505	-0.00512334	-0.0839397	-4.20191e-08	-8.84402e-08	3.41305e-07	1.58753e-08
-0.0457437	-0.00641059	-0.00104542	0.00416419	0.0150564	-0.121534	-0.011719	-0.00964814	9.04659e-09	7.63935e-08	-3.55388e-07	-3.31074e-08
0.02423	-0.0124091	-0.002518	-0.00565231	-0.0364459	0.123141	0.00571808	0.0909477	2.54404e-08	-6.53564e-08	-3.98748e-07	4.13222e-08
-0.000288266	0.00429399	0.00430357	0.0081945	-0.0199498	0.108274	0.015386	0.0770529	-5.89626e-08	5.13428e-08	3.65989e-07	-4.00763e-08
-0.00710233	0.00899355	0.000104124	-0.00930121	0.0338246	-0.126941	-0.00850134	-0.0143328	8.72275e-08	-3.49923e-08	4.56946e-07	2.961e-08
-0.00702326	-0.0036017	-0.00496155	0.00926873	0.038543	-0.103523	-0.0199526	-0.0977149	-1.10788e-07	2.60276e-08	-2.66809e-07	-1.4031e-08
0.0212602	-0.00608465	0.00164069	-0.00767766	-0.0276557	0.131973	0.0140083	-0.106131	1.28197e-07	-1.52222e-08	-5.16533e-07	-2.27309e-09
-0.0199689	0.00125688	0.00339301	0.00494364	-0.0390758	0.0755902	0.0253871	-0.0351261	-1.4039e-07	1.83135e-09	7.9245e-08	1.60061e-08
0.00740059	0.00702206	-0.000758551	0.000820929	-0.00728519	-0.130185	-0.00861366	0.0825858	1.45467e-07	1.39693e-08	5.64031e-07	-2.35813e-08
0.0140526	-0.00134774	-0.00143242	-0.00569707	0.0152461	-0.0550447	-0.0315946	0.114416	-1.41987e-07	-2.41256e-08	7.94116e-08	2.49125e-08
-0.0220608	-0.0104198	-0.00125571	0.00670602	0.0160167	0.116581	-0.0229785	-0.0233017	1.30957e-07	4.03524e-08	-6.11231e-07	-2.02637e-08
0.0202295	0.00492033	0.000445777	-0.00704427	0.0375688	0.0607885	0.00976266	-0.117774	-1.12723e-07	-4.88541e-08	-2.06744e-07	1.17869e-08
-0.00998799	0.0119889	0.00214089	0.00869057	-0.00770762	-0.0919178	0.042016	0.0117195	8.9457e-08	5.45105e-08	6.47851e-07	-2.61163e-09
0.00298279	-0.00833304	-0.000976993	-0.00631602	-0.0357705	-0.0798894	-0.00478691	0.121134	-6.41185e-08	-6.37533e-08	2.6071e-07	-5.52875e-09
-0.00512112	-0.00747373	-0.00109356	0.00417557	-0.0176166	0.0431088	-0.0494289	-0.0156676	3.77978e-08	7.36011e-08	-6.21337e-07	1.26382e-08
0.021573	0.00762852	0.00136233	-0.00189121	0.0337571	0.0513699	-0.00298625	-0.128427	-1.4311e-08	-8.65259e-08	-3.19569e-07	-1.80763e-08
-0.0280068	0.000751267	-0.00152762	-0.000187115	0.0219786	-0.0428296	0.0569766	0.0298828	-6.53489e-09	9.89715e-08	5.46778e-07	2.18959e-08
0.0104972	-0.00402333	-0.000369361	0.0016289	-0.0321781	0.015919	0.0525491	0.144689	2.31647e-08	-1.09135e-07	3.68229e-07	-2.39215e-08
0.0282551	0.0038389	0.00270861	-0.00209151	-0.0244256	0.0429473	0.0132298	-0.0152091	-3.38154e-08	1.13027e-07	-4.25972e-07	2.51798e-08
-0.0479053	0.00202414	-0.000621513	-0.00120259	0.0161231	-0.0544244	-0.0357025	-0.174027	3.70224e-08	-1.23694e-07	-4.39938e-07	-2.407e-08
0.0397225	-0.00401453	-0.00125151	0.00695771	0.0318243	-0.0423598	-0.0716519	-0.0379756	-3.45308e-08	1.28068e-07	2.31332e-07	2.01876e-08
-0.0106329	-0.00728735	-0.000672096	-0.0166725	0.00757795	0.10144	-0.0473241	0.234986	2.69743e-08	-1.4082e-07	5.48778e-07	-1.21854e-08
-0.019964	0.000291082	0.00108289	0.0254397	-0.033297	0.0639767	0.0511944	0.244738	-1.617e-08	1.46533e-07	-2.79836e-08	5.65923e-10
0.0253079	0.0180501	0.00177783	-0.030671	-0.00440677	-0.17377	0.0815159	-0.127209	4.76248e-09	-1.54072e-07	-6.19844e-07	1.32884e-08
-0.0186199	0.00268118	-0.00129776	0.0301778	0.0358863	-0.151028	0.0331257	-0.306848	3.0823e-09	1.58097e-07	-1.52696e-07	-2.68143e-08
0.00162118	-0.0183511	-0.00118254	-0.0220537	0.0149983	0.170097	-0.0611919	0.0588875	-6.53878e-09	-1.63187e-07	6.23883e-07	3.66506e-08
0.018325	-0.00408591	-0.000454158	0.00827745	-0.0304892	0.305641	-0.0897387	0.375157	6.12084e-09	1.64559e-07	2.89192e-07	-4.06447e-08
-0.025664	0.0081005	0.00177417	0.0104171	-0.0401622	-0.325126	0.0194461	-0.032995	-3.32684e-09	-1.69132e-07	-5.72043e-07	3.84491e-08
0.0185689	0.000314344	0.00217196	-0.0294876	0.00912681	-0.392758	0.094077	-0.441638	6.34448e-10	1.67189e-07	-3.27294e-07	-2.95885e-08
0.0107908	0.00739983	-0.00376543	0.0428956	0.0419681	0.432534	-0.00844848	-0.0841733	-5.25148e-10	-1.65638e-07	4.70502e-07	1.5796e-08
-0.033346	-0.000154491	-0.00142094	-0.04631	-0.00381305	0.323476	-0.0974134	0.519375	3.13217e-09	1.57986e-07	3.08915e-07	-6.6071e-10
0.0351273	-0.0169498	0.00582753	0.0421991	-0.0422629	-0.501915	-0.052287	0.519906	-7.54927e-09	-1.50419e-07	-2.99948e-07	-1.3155e-08
-0.013476	0.00529985	-0.00107856	-0.0274679	0.00222642	-0.428581	0.0486007	-0.358481	1.36704e-08	1.45073e-07	-3.32057e-07	2.12631e-08
-0.00980984	0.0137688	-0.00575234	0.0100779	0.0411082	0.467171	0.100586	-0.548369	-1.88544e-08	-1.35585e-07	1.27321e-07	-2.26583e-08
0.0188477	-0.000921441	0.003875	0.00942147	0.0363994	0.579098	0.0664053	-0.0885864	2.33607e-08	1.29997e-07	3.78827e-07	1.91558e-08
-0.0209704	-0.00406352	0.00311575	-0.0237851	-0.0163076	-0.266992	-0.0381285	0.506269	-2.63236e-08	-1.20697e-07	6.69242e-08	-1.23044e-08
0.00478635	-0.0159435	-0.00286372	0.0348008	-0.0378411	-0.610449	-0.101786	0.549898	2.55542e-08	1.0796e-07	-4.14854e-07	4.62103e-09
0.00533852	-0.00576091	-0.000676493	-0.0355404	0.017585	0.332453	-0.0356686	-0.265366	-2.04554e-08	-9.98963e-08	-1.77673e-07	2.12155e-09
-0.00767339	0.0248761	-0.00230089	0.0329451	0.0355794	0.621582	0.0679176	-0.526842	8.09669e-09	9.15796e-08	3.89144e-07	-5.19464e-09
0.00100392	0.0128828	0.00415445	-0.0219101	0.00633897	-0.557916	0.101339	0.51003	1.01289e-08	-7.9222e-08	2.25269e-07	4.8757e-09
0.014	-0.0109506	0.00490111	0.00934436	-0.0307239	-0.607443	0.0796663	0.289695	-3.18108e-08	7.09499e-08	-2.85456e-07	-2.05824e-09
-0.0149203	-0.0163639	-0.00947829	0.00421404	-0.0332203	0.590078	0.0481496	-0.470788	5.28086e-08	-6.17362e-08	-2.28252e-07	-1.12795e-09
0.00375974	-0.00643069	-0.00168524	-0.0165389	0.0108594	0.474348	0.0106756	-0.39867	-6.99915e-08	5.35686e-08	1.84302e-07	3.73506e-09
0.0155198	0.0113703	0.00945985	0.0246545	0.0327645	-0.541628	-0.0373284	0.130725	8.29649e-08	-4.89735e-08	1.98068e-07	-4.27534e-09
-0.0211793	0.0132097	-0.00132707	-0.0275304	0.00953168	-0.332595	-0.0847977	0.411938	-9.01897e-08	3.62098e-08	-6.78336e-08	3.34245e-09
0.00783985	-0.00524809	-0.00520372	0.0226842	-0.0336796	0.49565	-0.0968667	0.16551	9.20597e-08	-2.41375e-08	-2.2589e-07	-2.68593e-09
0.00658589	-0.0129916	0.000899915	-0.01437	-3.784e-05	0.0406641	-0.0473651	-0.380813	-8.942e-08	1.74591e-08	-4.41069e-08	3.57998e-09
-0.0174401	0.00149803	0.00357665	0.0036901	0.0367793	-0.479126	0.0338547	-0.0102505	8.37197e-08	-1.63269e-08	2.56284e-07	-8.84439e-09
0.00740083	0.0129234	-0.00128092	0.00677214	0.0311398	0.315298	0.0934948	0.358815	-7.48803e-08	4.2142e-09	1.67975e-07	1.73399e-08
-0.00198232	0.00428834	-0.0025946	-0.0124266	-0.0262779	0.513493	0.0467337	-0.173056	6.30968e-08	1.28699e-09	-2.99986e-07	-2.71075e-08
-0.00618082	-0.00896651	0.00237576	0.0126992	-0.0480654	-0.485573	-0.0910136	-0.343684	-4.87296e-08	-3.89862e-09	-2.85926e-07	3.40278e-08
0.0065918	-0.00710217	0.00028379	-0.00598307	0.0276884	-0.606346	-0.0641925	-0.0683189	3.29778e-08	1.08747e-08	3.39876e-07	-3.50944e-08
-0.00316505	-0.00322876	-0.00046421	-0.00141267	0.0616328	0.671535	0.047358	0.264354	-1.66997e-08	-1.16125e-08	3.40239e-07	2.75078e-08
0.0012738	-0.000449781	6.94446e-05	0.0076898	-0.0472969	0.517278	0.0870142	0.322991	1.5856e-09	9.83506e-09	-2.95762e-07	-1.1898e-08
-0.00282244	0.0171709	-0.00135762	-0.0108514	-0.0804848	-0.81452	0.0182016	-0.0399717	1.04914e-08	-1.37252e-08	-3.68389e-07	-1.0825e-08
0.00413444	0.0076139	0.000771108	0.011466	0.0460966	-0.43266	-0.0841347	-0.302853	-1.9832e-08	1.47356e-08	1.95001e-07	3.57933e-08
-0.00468922	-0.0246171	0.000833969	-0.0113172	0.103528	0.925652	-0.0170269	-0.0208935	2.89794e-08	-1.48027e-08	3.11922e-07	-5.75065e-08
0.00184444	-0.00713797	-0.000390064	0.00842606	0.0295978	0.538859	0.0810292	0.273725	-3.4696e-08	1.60363e-08	-7.5243e-08	6.99399e-08
0.00536497	0.021045	-7.87662e-05	-0.00248297	-0.102184	-0.956644	0.0381797	0.0506738	3.87077e-08	-1.11902e-08	-2.38236e-07	-7.11746e-08
-0.0138967	0.00101297	-0.000619929	-0.00336493	-0.140639	-0.469448	-0.0543792	-0.236037	-3.94008e-08	1.57052e-08	-5.96493e-08	5.97846e-08
0.0133601	-0.00589586	0.000474134	0.0110609	0.0106879	0.885642	-0.0758148	-0.122814	3.69703e-08	-1.32584e-08	2.00738e-07	-3.85286e-08
-0.00198597	0.0104543	7.34916e-05	-0.018221	0.169687	0.410276	-0.0429335	0.0493138	-3.37445e-08	1.56604e-08	1.78812e-07	1.35028e-08
-0.00880677	-0.0144565	2.50674e-05	0.0206209	0.1723	-0.725156	0.015664	0.171652	3.13353e-08	-1.91786e-08	-2.05266e-07	1.1184e-08
0.0153016	-0.0210424	0.000992549	-0.0174524	0.0697876	-0.338451	0.0657387	0.0295357	-3.10992e-08	2.43821e-08	-2.43267e-07	-3.07885e-08
-0.00772285	0.0182234	-0.0018597	0.012934	-0.100541	0.518728	0.067583	-0.130764	3.43259e-08	-2.14098e-08	2.49367e-07	4.05446e-08
-0.00958363	0.0292454	-0.000176099	-0.0050404	-0.190717	0.150476	-0.00173087	-0.0411051	-4.21646e-08	2.50441e-08	2.84881e-07	-4.11496e-08
0.0229545	-0.00537445	0.00266497	-0.00326848	-0.0159795	-0.327529	-0.0628665	0.0965079	5.27253e-08	-2.48514e-08	-2.38135e-07	3.46321e-08
-0.0187072	-0.0428432	-0.00157227	0.0115719	0.193834	0.0183173	-0.0401129	0.0510095	-6.14814e-08	2.43859e-08	-2.62081e-07	-2.51503e-08
-0.00215775	-0.00729723	-0.000923176	-0.0184768	0.188414	0.211365	0.0231323	-0.0549677	6.78014e-08	-1.96135e-08	1.49654e-07	1.6801e-08
0.0194627	0.0782553	0.00228476	0.0195038	0.0599998	-0.194643	0.0551398	-0.0618528	-6.97247e-08	1.93167e-08	2.28137e-07	-1.28256e-08
-0.0244253	0.0122486	-0.00104485	-0.0184861	-0.0909374	-0.147097	0.0144494	-0.00722392	6.69147e-08	-1.51375e-08	-2.28433e-08	1.2997e-08
0.0115188	-0.120428	-0.000336872	0.014449	-0.18457	0.237901	-0.0410054	0.0447189	-5.84663e-08	1.44309e-08	-1.85851e-07	-1.57164e-08
0.00827877	-0.0117562	0.00063274	-0.00751745	-0.140897	-0.0169761	-0.0469861	0.0477931	4.51085e-08	-1.52415e-08	-7.13243e-08	2.00529e-08
-0.0147628	0.124273	-0.000889036	0.00110769	0.0577127	-0.337127	-0.0133782	0.00384319	-2.8516e-08	1.36112e-08	1.15816e-07	-2.26939e-08
0.00712652	0.0109626	0.00119694	0.00318104	0.176845	0.109985	0.0264631	-0.0486133	8.75031e-09	-1.12883e-08	1.15613e-07	2.1573e-08
0.00510757	-0.0723398	-0.000212533	-0.00438157	0.023401	0.433061	0.0389816	-0.0133814	1.2579e-08	1.21275e-08	-8.73415e-08	-1.65404e-08
-0.0137124	-0.0273026	-0.000922455	0.00512603	-0.178249	-0.0981671	0.00553182	0.0612583	-3.22205e-08	-8.5717e-09	-7.05639e-08	7.52372e-09
0.0108681	-0.016312	0.00116537	-0.0081046	-0.165359	-0.481554	-0.0340826	0.0613823	4.94182e-08	7.98966e-09	1.11134e-07	3.23535e-09
-0.00306408	0.0962665	-0.00112017	0.0110314	0.0314074	0.0240269	-0.0317377	-0.0412376	-6.21042e-08	-1.0612e-08	1.18667e-08	-1.40458e-08
0.000590598	0.0983801	-0.000258673	-0.0110452	0.197647	0.465832	0.0144182	-0.0747687	6.94071e-08	1.03684e-08	-1.41825e-07	2.21291e-08
0.00866338	-0.19996	0.00153399	0.0102343	0.151223	0.0125188	0.0279964	0.0616718	-7.20661e-08	-9.58072e-09	5.18755e-08	-2.62367e-08
-0.0107501	-0.12908	-0.000916983	-0.00971222	-0.0431963	-0.397108	-0.0110079	0.0896002	7.14356e-08	7.34204e-09	1.58952e-07	2.6542e-08
0.0145964	0.247651	-0.000877914	0.0100429	-0.241303	-0.0248301	-0.0251395	-0.00565627	-6.85558e-08	-3.98769e-09	-1.13676e-07	-2.55115e-08
-0.011957	0.0938997	0.00140092	-0.00998304	-0.209304	0.304216	-0.00856458	-0.103667	6.32887e-08	1.00417e-09	-1.44952e-07	2.08829e-08
0.00252107	-0.193188	0.00108729	0.00741409	0.182006	0.0604929	0.0204922	-0.0973134	-5.47543e-08	-4.91676e-10	1.42313e-07	-1.6752e-08
0.00825008	-0.0357273	-0.00106829	-0.00586421	0.305835	-0.217337	0.0231757	0.0417719	4.36092e-08	-2.68108e-09	1.07203e-07	1.17238e-08
-0.012019	0.0748639	-0.0018614	0.00551893	-0.217265	-0.189094	0.00160908	0.118808	-3.02189e-08	3.76941e-09	-1.44033e-07	-7.64013e-09
0.0135344	0.0214723	0.00142384	-0.00124049	-0.354592	0.00558333	-0.0213792	-0.0170376	1.45872e-08	1.45164e-10	-8.4994e-08	4.04648e-09
-0.00634071	0.0317793	0.00281319	-0.00160667	-0.0317591	0.133906	-0.0244622	-0.122403	8.58203e-10	-5.85394e-09	1.20328e-07	-1.28269e-09
-0.0100791	-0.0532706	-0.00227483	0.0029485	0.400426	0.124913	0.000172155	0.0188387	-1.51252e-08	1.12668e-08	1.1793e-07	-8.67011e-10
0.0233817	-0.0860493	-0.00179268	-0.00464889	0.27562	0.0388253	0.0273082	0.119678	2.6019e-08	-1.63226e-08	-8.49772e-08	1.09658e-09
-0.0293423	0.0805065	0.00177176	0.00813731	-0.434821	-0.112257	-0.0293364	-0.0486035	-3.2841e-08	2.27679e-08	-1.68179e-07	1.30919e-09
0.0192083	0.0808003	0.000206406	-0.00878466	-0.201941	-0.100094	-0.0152147	-0.111054	3.60231e-08	-2.72457e-08	2.21848e-08	-7.13346e-09
-0.00164799	-0.0720233	-0.00020991	0.0101707	0.45059	0.0497393	0.0344348	-0.0375586	-3.45971e-08	3.63402e-08	2.49223e-07	1.45105e-08
-0.0123602	-0.0473617	-0.000369765	-0.0117677	0.156737	0.128215	0.033826	0.069994	2.88216e-08	-4.82614e-08	8.82323e-09	-2.31308e-08
0.0289949	0.0378987	-0.000289041	0.0123338	-0.444933	-0.05089	-0.00498195	0.0907769	-1.99965e-08	5.38875e-08	-3.18617e-07	2.89353e-08
-0.0444114	0.0306335	0.00175575	-0.0129828	-0.434381	-0.141168	-0.0436861	-0.0283948	8.74352e-09	-5.81688e-08	-4.35779e-08	-3.02811e-08
0.0548217	-0.00286117	-0.00126712	0.0128818	0.0299676	0.0832822	-0.0399914	-0.0756937	2.83998e-09	6.80488e-08	3.22716e-07	2.34928e-08
-0.0432859	-0.0275819	-0.00166932	-0.0130825	0.403105	0.148428	0.0200192	0.068519	-1.41746e-08	-7.45817e-08	6.72238e-08	-7.46416e-09
0.0118069	-0.0150118	0.00303102	0.012988	0.0384315	0.0609482	0.0531747	0.0444708	2.20087e-08	8.13353e-08	-3.05549e-07	-1.36409e-08
0.0258408	0.0168144	0.000331249	-0.00839789	-0.362566	-0.0268153	-0.00627681	-0.0556076	-2.52153e-08	-8.95061e-08	-1.06221e-07	3.72093e-08
-0.0544665	0.00644652	-0.00242049	0.00478581	-0.0657184	-0.166511	-0.058781	-0.0475232	2.42052e-08	9.84601e-08	2.80393e-07	-5.87484e-08
0.0621093	-0.000933933	-0.000359381	0.00182025	0.320505	-0.0792888	-0.00788228	0.0143598	-1.97202e-08	-1.07718e-07	1.72938e-07	7.31137e-08
-0.0577583	0.0125923	0.00146668	-0.00668829	0.101316	0.209725	0.0651736	0.0397663	1.31499e-08	1.135e-07	-2.70771e-07	-7.77686e-08
0.0378225	-0.00956146	0.0018711	0.0104068	-0.282733	0.046175	0.065227	0.0031647	-5.677e-09	-1.23725e-07	-2.68537e-07	7.04845e-08
-0.00502637	-0.0128276	-0.0022358	-0.0153161	-0.229233	-0.301016	0.00905226	-0.0312337	-1.74338e-09	1.30196e-07	2.70127e-07	-5.22551e-08
-0.031027	0.0187513	-0.0011224	0.0212842	0.0695023	-0.115328	-0.0679378	-0.00668585	9.10218e-09	-1.38665e-07	4.02043e-07	2.83676e-08
0.0530805	0.00274761	0.00350196	-0.0209921	0.238881	0.445156	-0.0677276	0.0242643	-1.5304e-08	1.44581e-07	-2.34401e-07	-2.63594e-09
-0.0472821	-0.0262236	-0.00291059	0.0174288	0.044854	0.549289	-0.021248	0.00595403	1.97989e-08	-1.50543e-07	-4.69868e-07	-1.96372e-08
0.0197696	-0.00608809	-0.000248343	-0.00984532	-0.207749	-0.106399	0.0340159	-0.0191931	-2.52017e-08	1.5048e-07	1.69269e-07	3.60881e-08
0.00949746	0.0272838	0.00526196	0.00377159	-0.208797	-0.781865	0.0693326	-0.00204294	2.80356e-08	-1.56539e-07	4.74724e-07	-4.47158e-08
-0.0242607	0.0075954	-0.0059184	0.00415334	-0.139334	-0.190788	0.0623876	0.0164929	-3.02858e-08	1.53653e-07	-9.50422e-08	4.63395e-08
0.0101862	-0.0201997	-0.00231104	-0.0114274	-0.117671	1.03896	0.017019	-0.00439226	3.14698e-08	-1.55104e-07	-4.38394e-07	-4.29816e-08
0.0078816	0.000329283	0.00983396	0.0177706	0.0202785	0.242557	-0.0453307	-0.0162427	-3.19753e-08	1.54071e-07	1.35298e-08	3.76965e-08
-0.0198738	0.0152737	-0.00272439	-0.0193807	0.168978	-1.27218	-0.0657258	-0.00893307	3.14002e-08	-1.53542e-07	3.98903e-07	-3.31294e-08
0.0140243	-0.00999711	-0.00938027	0.0157957	0.173271	-0.283948	-0.00470184	0.00661512	-2.95696e-08	1.48617e-07	7.8781e-08	2.99377e-08
0.00543584	-0.012644	0.00610301	-0.00863992	0.0269652	1.42823	0.0623132	0.0193965	2.6436e-08	-1.51881e-07	-3.61909e-07	-2.66963e-08
-0.0155602	0.0159006	0.00583964	0.000377922	-0.15841	0.335702	0.0578633	0.0178952	-2.11953e-08	1.50904e-07	-1.33598e-07	2.24679e-08
0.0151558	0.00567675	-0.00649535	0.00642077	-0.0228721	-1.47008	0.0100059	-0.0017492	1.54363e-08	-1.47284e-07	3.41718e-07	-1.64159e-08
-0.00290286	-0.0216458	-0.00162394	-0.0089242	0.141338	-0.381908	-0.0359312	-0.0226187	-9.36898e-09	1.4825e-07	1.99116e-07	7.68031e-09
-0.003973	-0.00394154	0.00376937	0.010206	0.0083414	1.39138	-0.0532953	-0.0278514	2.87739e-09	-1.47241e-07	-3.33461e-07	1.82659e-09
-7.48147e-05	0.0227791	-0.000116996	-0.00789172	-0.122801	0.492008	-0.0287977	-0.0200025	3.13722e-09	1.43504e-07	-2.6256e-07	-1.15463e-08
0.00554418	0.00794887	-0.00113193	0.00311869	0.0204127	-1.21698	0.0148009	0.000632267	-7.81697e-09	-1.3834e-07	2.92861e-07	1.90616e-08
-0.0110605	-0.0106388	0.000275061	0.00447369	0.10465	-0.534265	0.0457278	0.0365063	1.20142e-08	1.37093e-07	3.1799e-07	-2.22734e-08
-0.002631	-0.0146618	0.000799768	-0.00866879	0.0806047	0.990617	0.0405907	0.0324473	-1.58263e-08	-1.29414e-07	-2.23802e-07	2.1762e-08
0.0115724	-0.00522798	-0.000752303	0.0118456	-0.0175108	0.525193	0.011034	-0.0432273	1.89239e-08	1.24927e-07	-3.1992e-07	-1.65715e-08
-0.0204429	0.0155209	0.000318339	-0.0118666	-0.0819602	-0.756945	-0.0194192	-0.0435646	-2.18807e-08	-1.21407e-07	1.30668e-07	1.03678e-08
0.00885207	0.0130083	0.000139669	0.00905404	-0.0197813	-0.672499	-0.0364107	0.0437225	2.37375e-08	1.13362e-07	2.77101e-07	-4.37917e-09
0.00936427	-0.0071861	-8.21305e-05	-0.00164235	0.0714041	0.208003	-0.0282139	0.0597554	-2.47729e-08	-1.06676e-07	-3.13045e-08	2.22426e-09
-0.0210574	-0.0142445	0.00110303	-0.0109265	-0.000373659	0.459388	0.009914	-0.0695095	2.32125e-08	9.70333e-08	-2.43066e-07	-4.10028e-09
0.0219888	-0.00235487	-0.0020589	0.0239101	-0.0645931	-0.0632713	0.0311687	-0.044457	-1.97539e-08	-8.7018e-08	-3.57163e-09	1.06294e-08
-0.000902497	0.0118755	-8.94033e-05	-0.0351036	-0.0579676	-0.320929	-0.00132173	0.117397	1.50203e-08	8.00639e-08	2.17506e-07	-1.91236e-08
-0.0153237	0.00738817	0.00194591	0.0396186	0.0210712	-0.030636	-0.0289234	0.121505	-9.13313e-09	-7.33254e-08	1.70695e-08	2.67637e-08
0.027315	-0.0101708	-0.00144115	-0.036425	0.0589212	0.236078	0.00180022	-0.148291	1.38847e-09	6.81887e-08	-2.38679e-07	-2.94518e-08
-0.0139299	-0.000320631	0.0010239	0.024469	-0.019323	0.141385	0.0278086	-0.0874762	6.69058e-09	-6.00569e-08	-2.39917e-08	2.51387e-08
-0.00947124	0.00829209	-0.000498254	-0.00308642	-0.0559689	-0.196849	-0.00619679	0.216003	-1.48148e-08	4.57056e-08	2.39308e-07	-1.37985e-08
0.0252557	-0.00975115	-0.00173818	-0.0207909	-0.00946986	-0.150588	-0.0277611	-0.00550052	2.05807e-08	-3.89017e-08	4.98647e-08	-1.00165e-09
-0.026269	-0.00453281	0.00324429	0.0440702	0.0522878	0.188632	-0.0156987	-0.296862	-2.24902e-08	2.63313e-08	-2.21022e-07	1.63697e-08
0.00492361	0.0127323	-7.10517e-05	-0.0573224	0.00695968	0.148124	0.00147676	-0.113255	2.15796e-08	-1.44584e-08	-5.02353e-08	-2.87082e-08
0.0188551	-0.00010857	-0.00257335	0.0588876	-0.0475464	-0.194934	0.0157542	0.382083	-1.75903e-08	3.3624e-09	1.58198e-07	3.65925e-08
-0.0329094	-0.0108428	0.00108522	-0.0472432	-0.00312417	-0.0860888	0.026304	0.279126	1.05017e-08	5.24204e-09	1.77872e-08	-3.57902e-08
0.0313947	0.00392115	0.000736071	0.0284438	0.0422663	0.201179	0.0307405	-0.463339	2.37343e-10	-1.84588e-08	-7.82103e-08	2.7951e-08
-0.00956402	0.00799003	8.73896e-05	-0.0046278	-0.00778271	0.018797	0.0245578	0.50104	-1.16264e-08	2.96798e-08	3.28578e-09	-1.63497e-08
-0.0144106	-0.00555488	0.000126312	-0.0161599	-0.0374754	-0.198033	-9.49086e-05	0.535283	2.24707e-08	-3.96106e-08	2.62657e-08	2.95025e-09
0.0329148	-0.00354978	-0.00130287	0.0312248	0.0355862	-0.0194923	-0.0331564	-0.183074	-3.272e-08	5.15454e-08	-1.67043e-08	9.2155e-09
-0.0309149	0.00550277	0.000841206	-0.0377469	0.0265563	0.184012	-0.000672888	-0.596662	4.00275e-08	-5.9125e-08	-3.04824e-08	-1.64672e-08
0.0122758	-0.00373409	0.00095564	0.0364959	-0.0262722	-0.0100338	0.0344016	-0.374517	-4.25326e-08	6.7058e-08	5.26634e-08	1.81822e-08
0.00450749	-0.00711727	-0.00195496	-0.0287253	-0.0321295	-0.165955	0.00171105	0.431297	4.04662e-08	-7.70222e-08	6.66041e-08	-1.47072e-08
-0.0162459	0.00808141	0.00125084	0.0175042	0.00517955	0.0383664	-0.0350578	0.674227	-3.31729e-08	8.66886e-08	-7.23407e-08	8.66046e-09
0.0100073	0.00938959	0.000989796	-0.00471834	0.0309785	0.155977	-0.0078309	-0.382324	2.33925e-08	-9.20729e-08	-1.03942e-07	-1.62107e-09
-0.00420212	-0.00806124	-0.00247154	-0.00625876	-0.00265923	0.0103198	0.0349737	-0.721794	-1.04584e-08	1.02196e-07	6.1348e-08	-3.32119e-09
0.00599791	-0.0122219	0.000408228	0.0130369	-0.0299955	-0.114539	0.0349731	0.745463	-2.2722e-09	-1.07143e-07	1.38384e-07	5.68281e-09
0.00149831	0.00261539	0.00200988	-0.0166619	0.00118162	-0.180693	0.00334315	0.299338	1.40646e-08	1.1347e-07	-4.19921e-08	-5.08075e-09
-0.00480606	0.0110988	-0.000841328	0.0143436	0.0287258	-0.203027	-0.0333895	-0.791196	-2.44888e-08	-1.16184e-07	-1.3624e-07	3.18632e-09
0.0117967	0.00311939	-0.00119524	-0.0075169	-0.0103092	0.0693677	-0.000385993	-0.374628	3.25323e-08	1.22177e-07	6.24208e-09	-1.00099e-09
-0.00826159	-0.00795294	-0.00013813	-0.00214316	-0.027228	0.272629	0.0314374	0.626445	-3.79338e-08	-1.23152e-07	1.51054e-07	1.43716e-10
0.00230108	-0.00553899	0.000807424	0.0114422	0.0265863	-0.150903	-0.00635801	0.842312	4.06819e-08	1.28735e-07	2.16076e-09	5.41874e-10
0.0085299	0.00472618	0.00114929	-0.0168373	0.0163916	-0.367235	-0.0289259	0.138931	-4.07612e-08	-1.32187e-07	-1.58221e-07	-8.95342e-10
-0.0118057	0.00280295	-0.00135437	0.016485	-0.0260775	0.21226	-0.0162329	-0.853589	3.79801e-08	1.31507e-07	-2.07945e-08	1.8311e-09
0.000684897	0.00317715	-0.00163211	-0.00939785	-0.0266958	0.462573	0.0125571	-0.0718399	-3.38275e-08	-1.30097e-07	1.54978e-07	-2.05041e-09
0.00558997	-0.00221564	0.00253717	-0.00194114	0.00589251	-0.149184	0.0246366	0.839896	2.91637e-08	1.31362e-07	6.94169e-08	3.30905e-09
-0.00236038	-0.0100889	0.000846199	0.0145348	0.029746	-0.524932	-0.000368775	0.0340198	-2.56317e-08	-1.33978e-07	-1.54403e-07	-3.88387e-09
-0.00876074	0.000972912	-0.00234665	-0.0219908	0.0195775	0.0689246	-0.0218385	-0.799906	2.28422e-08	1.31804e-07	-1.18237e-07	2.90052e-09
0.0133379	0.0101707	-0.000156298	0.0255729	-0.0195459	0.52702	-0.00264167	-0.0184861	-2.07411e-08	-1.31776e-07	1.27168e-07	5.10471e-10
-0.00974032	0.00103516	0.00169248	-0.0249207	-0.0395001	-0.0267807	0.0193974	0.737094	1.84831e-08	1.31619e-07	1.65159e-07	-6.03361e-09
-0.00172748	-0.00161888	0.000256467	0.022118	-0.00245151	-0.463175	0.00480802	0.685984	-1.43724e-08	-1.25825e-07	-8.46368e-08	1.24531e-08
0.011878	0.000875003	-0.00135971	-0.0185027	0.0493098	0.0398087	-0.0175119	-0.112773	9.13568e-09	1.22114e-07	-1.9248e-07	-1.74218e-08
-0.00608806	-0.00768708	-0.000600098	0.0140513	0.0534629	0.35628	-0.0132905	-0.616447	-1.89192e-09	-1.17896e-07	3.40717e-08	1.84132e-08
0.00270432	-0.00501121	0.00160189	-0.00897444	-0.0189117	-0.0680726	0.00544974	-0.0271787	-4.79787e-09	1.15311e-07	1.9828e-07	-1.48307e-08
-0.00276514	0.0054141	0.000386249	0.00464226	-0.0631266	-0.253037	0.0159618	0.531507	1.1751e-08	-1.11809e-07	1.2723e-08	4.43984e-09
0.00821079	0.00952798	-0.00186911	0.000617014	0.00716656	0.158382	0.00117455	0.00644817	-1.80573e-08	1.07588e-07	-1.97337e-07	1.07546e-08
0.000334053	-0.00259432	7.59917e-06	-0.0027166	0.0713532	0.209674	-0.0158396	-0.452697	2.34933e-08	-1.007e-07	-4.97991e-08	-2.5959e-08
-0.0152612	-0.00946274	0.00184201	0.00253503	0.0109711	-0.225916	-0.0109986	0.144986	-2.72694e-08	9.5682e-08	1.56561e-07	3.6666e-08
0.012462	0.0061452	-0.000725758	-0.00287869	-0.07687	-0.045435	0.00524033	0.385745	3.02127e-08	-9.18842e-08	1.09431e-07	-3.96113e-08
-0.00640177	0.00477654	-0.000156202	0.00523659	-0.0752021	0.342187	0.0169447	0.0143456	-3.02536e-08	8.68154e-08	-1.57479e-07	3.37925e-08
-0.0142121	-0.00825691	0.00118531	-0.00913243	-0.00319664	0.182204	-0.00240261	-0.332893	2.84693e-08	-8.09475e-08	-1.72577e-07	-2.0033e-08
0.0232996	0.0011237	-0.00150829	0.0149397	0.0789349	-0.550532	-0.0183972	-0.283355	-2.44576e-08	7.62301e-08	1.41105e-07	9.41488e-10
-0.0190644	0.0021488	-0.000351491	-0.0215597	0.0730704	-0.246639	0.00230793	0.0937408	1.8956e-08	-7.30978e-08	2.01175e-07	1.80026e-08
0.00279861	-0.00823018	0.00255766	0.0287646	-0.0637067	0.819254	0.0202552	0.277173	-1.25408e-08	6.86271e-08	-8.18679e-08	-3.30411e-08
0.0163906	0.00655267	-0.000232854	-0.0341605	-0.0740829	0.242365	-0.00206424	-0.086367	6.5924e-09	-6.31224e-08	-2.16498e-07	3.95101e-08
-0.0300354	0.0067863	-0.00224602	0.0354128	0.0117222	-1.11624	-0.0223339	-0.251059	-7.47202e-10	6.21616e-08	-7.32228e-09	-3.7711e-08
0.0357424	-0.00946783	0.000254346	-0.0315476	0.0680664	-0.382064	-0.00132995	0.239877	-4.93696e-09	-5.6609e-08	2.24357e-07	2.6136e-08
-0.018429	0.00361708	0.00181101	0.0226749	0.0216633	1.41047	0.0244374	0.130219	1.13482e-08	5.28788e-08	8.4813e-08	-1.04363e-08
-0.00138616	0.00684023	0.000441453	-0.00829785	-0.0611291	0.64952	0.0175755	-0.219361	-1.71599e-08	-4.86717e-08	-2.41726e-07	-4.52469e-09
0.0239012	-0.0126627	-0.00134061	-0.00696192	-0.0212072	-1.66821	-0.0263882	-0.143994	2.11477e-08	4.26884e-08	-1.44581e-07	1.51162e-08
-0.0355756	-0.00545175	-0.00192364	0.0207662	0.0547663	-1.23498	-0.00406298	0.0966829	-2.29132e-08	-3.71577e-08	2.31999e-07	-1.98682e-08
0.0495733	0.0152894	0.0022011	-0.0267673	0.0485788	1.85089	0.028052	0.190719	2.14324e-08	3.38302e-08	1.75495e-07	1.72178e-08
-0.049833	0.000247879	0.00150344	0.0273403	-0.00610102	1.31985	0.0045227	-0.0074691	-1.68358e-08	-2.74907e-08	-2.24756e-07	-1.0049e-08
0.0189193	-0.0111403	-0.00256786	-0.0233924	-0.049407	-1.92127	-0.0293529	-0.172432	9.45181e-09	2.49946e-08	-1.97681e-07	1.76628e-09
0.0111467	0.00849491	0.000265547	0.0191091	-0.0323939	-1.24769	-0.0274369	-0.0128419	-1.66862e-09	-2.11795e-08	2.34721e-07	4.7e-09
-0.0244412	0.00138375	0.000693147	-0.0111267	0.050185	1.85777	0.0289963	0.155366	-6.20635e-09	1.86416e-08	2.50434e-07	-7.80203e-09
0.0122237	-0.0114296	-0.000342961	0.00402193	0.0403604	1.28241	0.0305996	0.0159963	1.30784e-08	-1.53899e-08	-2.22815e-07	7.21083e-09
-0.0125674	0.00852153	0.0010051	0.00283172	-0.0281616	-1.66939	-0.0137933	-0.140921	-1.83958e-08	1.27419e-08	-3.05476e-07	-4.17058e-09
0.0429591	0.00826915	-0.00127637	-0.00603382	-0.0585353	-0.96863	-0.031003	-0.0148418	1.98104e-08	-1.13607e-08	1.77933e-07	-1.20848e-09
-0.0855982	-0.0155442	-0.000314754	0.00693442	-0.0237393	1.40042	-0.00645088	0.130612	-2.01327e-08	7.80019e-09	3.53142e-07	5.78113e-09
0.0956119	-0.00742905	0.00119844	-0.00553745	0.0470165	0.820781	0.0311306	0.0174961	1.87493e-08	-8.95758e-09	-1.09296e-07	-9.55559e-09
-0.0740773	0.0150992	-0.00115232	0.00143678	0.073486	-1.11779	0.0192944	-0.125269	-1.50203e-08	5.82184e-09	-3.84634e-07	9.89752e-09
0.0173813	0.0114711	0.00036404	0.00433146	-0.00242706	-0.521693	-0.0166287	-0.0438762	1.05012e-08	-3.23973e-09	2.11299e-08	-7.06257e-09
0.0395773	-0.00632483	0.00109554	-0.0089102	-0.0852296	0.884682	-0.0309888	0.108164	-5.74836e-09	-7.93734e-10	3.89665e-07	1.82889e-09
-0.0764675	-0.0149631	-0.00232659	0.0123481	-0.0735146	0.316986	-0.00542285	0.125674	1.87439e-09	2.32605e-09	3.56984e-08	4.236e-09
0.0854158	-0.00555922	0.00134755	-0.0155133	0.00221053	-0.514695	0.0308038	0.0151195	3.12488e-10	-2.05813e-09	-3.63e-07	-1.04114e-08
-0.0464055	0.0138264	0.00175395	0.0163959	0.0767029	-0.694927	0.00915991	-0.116726	-8.73985e-10	1.18987e-09	-7.86448e-08	1.27972e-08
0.0194626	0.0159902	-0.00272112	-0.0149153	0.102807	-0.580521	-0.0306389	-0.132323	9.11912e-10	1.00174e-09	3.40229e-07	-1.24962e-08
-0.0371978	-0.00995748	-0.000278513	0.011909	0.107144	0.00534083	-0.0157743	0.0248646	-1.53954e-09	-5.8812e-09	8.31715e-08	8.88957e-09
0.0839685	-0.0254623	0.0021569	-0.00916174	0.115545	0.689824	0.0209518	0.137512	3.96315e-09	1.05903e-08	-3.27067e-07	-4.37627e-09
-0.0478722	0.00729011	-0.000142334	0.00568216	0.0910449	0.167574	0.0305367	0.0170137	-7.59591e-09	-1.63719e-08	-9.83898e-08	-1.07505e-09
-0.0377576	0.0284916	-0.00058566	-0.00268671	0.0145949	-0.748946	0.00867652	-0.141492	1.3244e-08	2.14666e-08	3.14445e-07	4.54901e-09
0.0956392	-0.00623211	-0.00153815	0.000541176	-0.0904932	-0.113829	-0.0306005	-0.118134	-2.04033e-08	-2.87397e-08	1.19668e-07	-8.38636e-09
-0.0893399	-0.0184187	0.000899696	0.00185426	-0.121099	0.810455	-0.0135896	0.0221581	2.62515e-08	3.3355e-08	-2.88002e-07	1.23159e-08
0.0159515	0.00495116	0.00246097	-0.00427826	-0.00665784	0.0269766	0.0307679	0.143251	-3.04014e-08	-3.96149e-08	-1.38671e-07	-1.56437e-08
0.0564047	-0.000259881	-0.00238521	0.00830634	0.117239	-0.831894	0.0295764	0.141653	3.166e-08	4.48122e-08	2.5055e-07	1.80977e-08
-0.163456	-0.00181907	-0.000845113	-0.00934034	0.1171	0.146371	-0.00360648	0.0410062	-2.99277e-08	-4.93147e-08	1.77944e-07	-1.80858e-08
0.269464	0.0116819	0.00254072	0.0106787	0.0705322	0.791221	-0.0311385	-0.096881	2.46549e-08	5.30175e-08	-2.45018e-07	1.43182e-08
-0.210259	0.00218553	-0.000826041	-0.0086259	0.0612499	-0.297787	-0.0211962	-0.136654	-1.73312e-08	-5.62838e-08	-1.9092e-07	-7.18944e-09
-0.128179	-0.0125276	-0.000779108	0.00815783	0.0469456	-0.696866	0.00762719	0.00545464	8.06481e-09	5.79751e-08	2.1942e-07	-1.89567e-09
0.541542	-0.0106486	0.00133773	-0.0081128	0.000145476	0.4026	0.0282515	0.129894	6.24413e-10	-6.0748e-08	1.72364e-07	1.07296e-08
-0.688584	0.0143942	-0.000600544	0.0101539	-0.0724041	0.58211	0.0316016	0.0490142	-8.05388e-09	5.93385e-08	-1.98774e-07	-1.86866e-08
0.304835	0.02667	0.000172868	-0.0102387	-0.0753377	-0.530083	0.0138177	-0.0939017	1.25547e-08	-5.70418e-08	-1.58594e-07	2.27532e-08
0.272404	-0.0303438	8.04493e-05	0.0113291	0.0331138	-0.451187	-0.0163411	-0.116907	-1.54515e-08	5.33659e-08	2.13096e-07	-2.29305e-08
-0.516002	-0.0388148	-0.000590051	-0.0135761	0.0593141	0.450479	-0.0317089	-0.0256486	1.47319e-08	-4.82586e-08	1.71611e-07	1.91001e-08
0.356417	0.0500389	0.000976992	0.0163519	0.0136479	0.196824	-0.0118357	0.0835741	-1.30367e-08	4.0762e-08	-2.33896e-07	-1.23648e-08
-0.0117985	0.0393328	-0.00099709	-0.0157737	-0.0354013	-0.400198	0.020793	0.102893	8.68439e-09	-3.27104e-08	-2.09111e-07	4.27428e-09
-0.106632	-0.0461208	-0.000352157	0.0132264	-0.0366123	0.052782	0.0314598	-0.00874191	-4.6033e-09	2.28468e-08	2.67147e-07	2.42297e-09
-0.0148283	-0.0338705	0.00200618	-0.00809082	-0.00087442	0.367677	-0.00283404	-0.0942016	7.62923e-10	-9.64465e-09	2.14367e-07	-6.03889e-09
0.0955638	0.0149524	-0.00112126	0.00313631	0.0246452	-0.237476	-0.031068	-0.0166188	1.2278e-09	-4.37122e-09	-3.09859e-07	6.64177e-09
-0.0528088	0.0292978	-0.00122692	0.00161158	0.0103664	-0.34274	-0.00576518	0.0865988	-2.1763e-09	1.84282e-08	-2.25867e-07	-5.46363e-09
-0.0431052	0.0250549	0.0012808	-0.00478305	-0.00944049	0.303146	0.0305255	0.0624993	1.39396e-09	-3.59472e-08	3.25058e-07	3.75948e-09
0.0563864	-0.0353323	-0.000366178	0.00701559	-0.0140078	0.323122	0.0281849	-0.0297698	-5.74405e-10	5.01483e-08	2.40265e-07	-2.6797e-09
0.0207954	-0.0513802	-7.02561e-05	-0.00833982	0.000803689	-0.316885	-0.000660841	-0.078036	-3.69155e-10	-6.73949e-08	-3.03066e-07	3.80944e-09
-0.0450671	0.0503748	0.000304376	0.00781858	0.0120293	-0.106784	-0.0289714	-0.011506	2.00644e-09	8.45704e-08	-2.49098e-07	-6.314e-09
-0.00898067	0.0620119	-0.000479679	-0.00525683	0.000759769	0.315996	-0.0293067	0.0750977	-3.76833e-09	-1.04028e-07	2.75286e-07	8.782e-09
0.0315069	-0.0549513	0.000203648	0.00218075	-0.0125152	-0.147597	0.0115085	0.0750938	6.92712e-09	1.20278e-07	2.91291e-07	-1.10357e-08
-0.0135472	-0.0598374	-0.000625933	0.00127509	-0.0148946	-0.333017	0.0288308	0.00224156	-9.01118e-09	-1.35717e-07	-2.38308e-07	1.01974e-08
-0.0240123	0.0413683	-0.000164007	-0.00452013	-0.0123908	0.276172	0.00304997	-0.0788477	1.16315e-08	1.51489e-07	-3.10013e-07	-7.17885e-09
-0.00295715	0.0453227	0.00124439	0.00854478	0.00128404	0.364508	-0.0277049	-0.0660449	-1.39565e-08	-1.65553e-07	2.32639e-07	2.42851e-09
0.0893808	-0.0235044	-0.000619895	-0.00922683	0.0206157	-0.381409	-0.028612	0.0661791	1.46836e-08	1.80278e-07	3.46522e-07	2.89739e-09
-0.163368	-0.0240415	-0.00108319	0.00511629	-0.000893043	-0.400277	-0.0153914	0.101665	-1.41569e-08	-1.89839e-07	-2.09973e-07	-7.21527e-09
0.172027	0.0117505	0.00112473	0.00454557	-0.0237004	0.415358	0.00590486	-0.0926652	1.30028e-08	2.02058e-07	-3.87759e-07	9.02431e-09
-0.088635	0.00936367	0.000462988	-0.0182458	-0.00290064	0.317404	0.0299174	-0.135932	-1.14456e-08	-2.10072e-07	2.09102e-07	-7.09097e-09
-0.0295568	0.000235514	-0.00139844	0.0354892	0.025121	-0.431299	0.0299191	0.160916	9.26022e-09	2.19687e-07	4.66826e-07	2.98301e-09
0.137447	-0.00849536	9.88848e-06	-0.0529008	0.018062	-0.194338	-0.00940642	0.035073	-6.2667e-09	-2.27611e-07	-2.05712e-07	1.4833e-09
-0.181422	-0.0114332	0.00137873	0.0662149	-0.0087586	0.4199	-0.0315166	-0.228267	3.45365e-09	2.36519e-07	-5.06366e-07	-5.48147e-09
0.16528	0.0130626	-5.96664e-05	-0.0719643	-0.0240572	0.157848	0.00812422	-0.149741	-8.88419e-10	-2.45826e-07	1.73229e-07	7.91432e-09
-0.0917621	0.0131397	-0.000736409	0.0680267	-0.00323395	-0.376293	0.0338171	0.15366	-1.39521e-09	2.54243e-07	4.99916e-07	-6.41312e-09
0.00559817	-0.0148318	-5.31214e-05	-0.0544904	0.0219212	-0.187184	-0.0144984	0.367873	2.30198e-09	-2.62076e-07	-1.19058e-07	1.60421e-09
0.0559071	-0.00583747	0.000146189	0.0320683	0.00414214	0.303632	-0.0367601	0.0784983	-1.48524e-09	2.64899e-07	-4.67274e-07	5.45307e-09
-0.0890861	0.0159654	0.000886889	-0.00374339	-0.0194173	0.127331	0.00294743	-0.478668	-1.31683e-09	-2.66315e-07	4.56296e-08	-1.09763e-08
0.0725645	-0.00129654	-0.000390216	-0.0258433	-0.00512253	-0.214758	0.0401947	-0.0578779	5.46419e-09	2.67892e-07	4.28356e-07	1.4977e-08
-0.0291769	-0.0193045	-0.000348954	0.0536339	0.0171227	-0.0249806	0.00861788	0.593826	-9.17026e-09	-2.68183e-07	5.54763e-08	-1.56669e-08
-0.0122562	0.00257838	0.000983183	-0.0729478	0.0116552	0.1316	-0.0438881	0.53573	1.13887e-08	2.66748e-07	-4.28206e-07	1.29458e-08
0.0343447	0.0165075	-0.000700341	0.0822	-0.00642096	-0.0623714	0.00790309	-0.0211517	-1.12512e-08	-2.64675e-07	-1.51073e-07	-6.75319e-09
-0.0294843	0.00110328	0.000496725	-0.080143	-0.0145748	-0.0810441	0.0475346	-0.617705	9.36917e-09	2.6319e-07	4.75153e-07	-6.28582e-10
0.026613	-0.00627802	0.00104535	0.0692866	-0.00774613	0.0758029	-0.0272808	-0.794599	-4.94882e-09	-2.57004e-07	2.02922e-07	8.88323e-09
-0.0151998	-0.0049679	-0.0021556	-0.0492004	0.00714086	-0.0307086	-0.0507908	-0.0500983	-8.17916e-10	2.47945e-07	-5.28843e-07	-1.64939e-08
-0.0235271	-0.00502172	0.00104474	0.0256404	0.0130006	-0.108871	-0.0150171	0.860258	7.46293e-09	-2.36534e-07	-2.28634e-07	2.11443e-08
0.0636187	0.00240298	0.0026268	-0.00305422	-0.00037379	0.0822436	0.0413926	0.319584	-1.4062e-08	2.25396e-07	5.41012e-07	-1.9941e-08
-0.0772549	0.00700752	-0.00364653	-0.0159298	-0.0122975	0.185909	0.0542287	-0.71184	1.99086e-08	-2.10658e-07	2.3782e-07	1.33993e-08
0.0564673	0.00208705	0.000758314	0.0267643	-0.00329428	-0.183225	-0.013056	-0.901381	-2.4043e-08	1.92316e-07	-5.00737e-07	-3.0207e-09
0.00541247	0.000763426	0.00202942	-0.0284816	0.0107661	-0.281249	-0.0551384	-0.306474	2.6264e-08	-1.69677e-07	-2.30798e-07	-6.44814e-09
-0.041748	-0.00320522	-0.00215201	0.0248932	0.0115706	0.164736	0.0131692	0.633052	-2.51154e-08	1.45212e-07	4.24951e-07	1.41423e-08
0.0576198	-0.00787926	0.0025305	-0.0147324	0.00536335	0.366402	0.0546935	0.8827	2.28848e-08	-1.15094e-07	2.63381e-07	-1.79549e-08
-0.0613278	0.00306238	-0.00182932	0.00411556	-0.000768338	-0.00674208	-0.0314898	-0.173424	-1.91757e-08	8.36709e-08	-3.37725e-07	1.73678e-08
0.0441028	0.00526919	-0.00374128	0.00470637	-0.00652662	-0.417789	-0.052817	-0.849609	1.60209e-08	-5.00632e-08	-3.2726e-07	-1.22618e-08
-0.0129486	-0.00697345	0.00800378	-0.00981098	-0.0112381	-0.015015	-0.00948304	0.219075	-1.15004e-08	1.6901e-08	2.76162e-07	5.2577e-09
-0.0275077	0.00228615	-0.00296051	0.0113498	-0.00796812	0.422842	0.0495804	0.812831	8.85539e-09	1.8912e-08	3.82182e-07	2.00716e-09
0.0401594	0.011988	-0.00759901	-0.00785036	0.00875466	0.0782386	0.0463065	-0.639282	-7.00208e-09	-5.62826e-08	-2.22686e-07	-9.26847e-09
-0.0132318	-0.00194547	0.0100754	0.00377903	0.0115424	-0.382595	-0.045197	-0.783676	6.59117e-09	9.56351e-08	-4.39019e-07	1.46928e-08
-0.0225182	-0.0100587	-0.000163326	0.00179448	-0.0117378	-0.150886	-0.0346915	0.183611	-5.97043e-09	-1.39787e-07	1.59371e-07	-1.74522e-08
0.0300962	-0.00457528	-0.00991009	-0.00731451	-0.00385342	0.309978	0.0113034	0.76927	5.68738e-09	1.79515e-07	4.60113e-07	1.63798e-08
0.00707472	0.00853478	0.00761471	0.0120268	0.0122383	0.09674	0.0371925	0.421283	-4.2744e-09	-2.18091e-07	-1.12355e-07	-1.21676e-08
-0.0377405	0.00890182	0.00247365	-0.0132318	0.00180135	-0.224641	0.0199816	-0.679425	2.94632e-09	2.59288e-07	-4.44912e-07	5.20702e-09
0.0444037	-0.0109643	-0.00742412	0.0131901	-0.0129837	-0.0277694	-0.02191	-0.775793	-6.75916e-10	-2.9809e-07	8.67273e-08	3.26362e-09
-0.0165993	-0.00991018	0.00286025	-0.0126132	-0.00465256	0.146384	-0.0286197	0.78336	-2.51924e-09	3.31458e-07	3.92833e-07	-1.18096e-08
-0.00136316	0.0133613	0.00251012	0.00907367	0.014399	0.00217257	0.00463186	0.314147	6.34411e-09	-3.54895e-07	-5.25827e-08	1.97757e-08
0.00793342	0.0141087	-0.00173175	-0.0031733	0.00870945	-0.0895938	0.023238	-0.80052	-1.03141e-08	3.74737e-07	-3.17963e-07	-2.39046e-08
-0.00563177	-0.00992537	-0.00130076	-0.00232743	-0.0171143	-0.0332416	0.00629193	-0.381765	1.38045e-08	-3.95512e-07	1.1048e-08	2.21352e-08
0.00357007	-0.0160173	-0.00108905	0.00797333	0.0190856	0.0605037	-0.0185421	0.546348	-1.71921e-08	4.10394e-07	2.58694e-07	-1.55166e-08
-0.0180343	0.0024856	0.00348149	-0.00988502	0.0160656	-0.0228205	-0.0121675	0.810761	2.0431e-08	-4.2525e-07	6.98471e-08	5.05734e-09
0.0133554	0.0104638	0.000752806	0.00779274	-0.012642	-0.0577033	0.00940228	-0.105848	-2.11117e-08	4.31937e-07	-2.21109e-07	8.01324e-09
-0.0109757	8.99124e-05	-0.0046861	-0.00562117	-0.0261603	0.0421294	0.0133858	-0.793055	2.12414e-08	-4.37048e-07	-1.67455e-07	-2.21071e-08
-0.00357227	-0.00631456	0.00039753	0.00275062	-0.0202026	0.0749224	-0.0122722	-0.0262177	-1.92935e-08	4.36452e-07	2.35669e-07	3.26317e-08
0.00718972	-0.000386739	0.0046766	0.00135016	0.00754727	0.0217982	-0.00628897	0.748439	1.45267e-08	-4.30667e-07	2.2014e-07	-3.58915e-08
0.00800966	0.0071232	-0.00073739	-0.00381232	0.0309263	-0.104285	0.0109734	0.0992066	-9.29049e-09	4.15742e-07	-2.42559e-07	3.14508e-08
-0.0239235	0.000520303	-0.00478607	0.00483924	-0.00223063	0.0428228	0.00962048	-0.676704	2.5104e-09	-3.9352e-07	-2.13519e-07	-1.84056e-08
0.0309183	-0.0107535	0.00178416	-0.00734989	-0.0309789	0.138502	-0.0107245	-0.190625	3.59703e-09	3.71892e-07	2.39224e-07	-4.59949e-10
-0.0148841	-0.00342571	0.00463218	0.00852357	0.00398643	0.0286334	0.00889356	0.582999	-8.76354e-09	-3.4877e-07	1.60114e-07	1.96349e-08
-0.0110773	0.00868071	-0.00209985	-0.00604993	0.029041	-0.171582	0.0112183	0.472901	1.32828e-08	3.2274e-07	-2.06124e-07	-3.41598e-08
0.0300882	0.00186081	-0.00381789	0.00564845	-0.0146398	-0.162945	0.00336175	-0.116364	-1.65437e-08	-2.87291e-07	-1.0835e-07	4.15687e-08
-0.0369657	-0.00264864	0.0023304	-0.00356843	-0.0276837	0.198766	-0.0114063	-0.42108	1.6887e-08	2.53282e-07	1.48887e-07	-4.00018e-08
0.0327511	-0.00283902	0.00253651	0.00209577	-0.00075111	0.146347	-0.0126018	-0.0625836	-1.49558e-08	-2.13842e-07	1.10728e-07	3.02937e-08
-0.0257339	-0.00223634	-0.00171978	-0.00191256	0.0299861	-0.143758	0.0130683	0.314076	9.68112e-09	1.73879e-07	-1.13221e-07	-1.47997e-08
0.0115015	0.00995308	-0.000581326	0.000499748	0.0265386	-0.221549	0.00757034	0.085698	-1.26405e-10	-1.37154e-07	-1.33582e-07	-4.57281e-09
0.0111978	0.00479975	4.34412e-05	-0.000597504	-0.0094517	0.0145533	-0.0129856	-0.219272	-1.3338e-08	9.85675e-08	8.78081e-08	2.0247e-08
-0.0270748	-0.0153313	0.000639448	0.00233065	-0.0427885	0.222681	-0.0141246	-0.0415944	2.85501e-08	-5.26005e-08	1.35312e-07	-2.90859e-08
0.0297602	-0.00480285	0.000618055	-0.00208782	-0.0252809	-0.00416664	0.00138365	0.144116	-4.36407e-08	9.50294e-09	-7.5294e-08	3.00624e-08
-0.0202858	0.0101474	-0.00160736	0.00380938	0.0245459	-0.214339	0.0144626	-0.0770987	5.64883e-08	3.40651e-08	-1.4935e-07	-2.32899e-08
0.0039498	0.00467882	0.000897581	-0.00314417	0.0628268	-0.0734065	0.0100916	-0.0927037	-6.68364e-08	-7.29826e-08	5.65279e-08	1.23486e-08
-0.000488748	0.00303997	0.0010746	0.00291355	0.0416745	0.201966	-0.00313891	0.0405814	7.45594e-08	1.10288e-07	1.44153e-07	-1.12991e-10
-0.0133967	-0.00724635	-0.00257622	1.81175e-05	-0.0443535	0.133689	-0.0124018	0.0653626	-7.9199e-08	-1.48884e-07	-6.13098e-08	-8.91082e-09
0.0124602	-0.00837786	0.00113068	-0.00445498	-0.0800923	-0.126076	-0.0143151	0.017168	7.99083e-08	1.86677e-07	-1.50443e-07	1.33304e-08
-0.00858696	0.0130892	0.00242766	0.0050318	0.0197427	-0.189836	-0.00932785	-0.00832641	-7.70114e-08	-2.21109e-07	6.94811e-08	-1.37589e-08
0.00230914	0.010361	-0.00190899	-0.00220689	0.0844375	-0.0116694	0.00624294	-0.0260409	6.95669e-08	2.59375e-07	1.70359e-07	1.01488e-08
0.0087778	-0.0113128	-0.00172748	-8.9448e-05	0.0135309	0.192229	0.0137559	-0.0656368	-5.95763e-08	-2.92535e-07	-7.44126e-08	-3.91339e-09
-0.00839444	-0.0134537	0.0015198	0.00393898	-0.081474	0.0790993	-0.00275195	-0.0791915	4.63996e-08	3.31376e-07	-1.63572e-07	-3.25569e-09
0.00850051	0.00211429	0.00155809	-0.00510815	-0.0619905	-0.201305	-0.0133484	0.0220237	-3.14885e-08	-3.6648e-07	4.15591e-08	7.91922e-09
-0.00881703	0.0136424	-0.000568382	0.00767981	0.0229393	-0.175265	0.00566852	0.104654	1.55492e-08	4.01793e-07	1.42554e-07	-1.01664e-08
0.00244936	0.00526738	-0.00238894	-0.0105804	0.0697628	0.163225	0.0130663	0.0411645	3.11769e-10	-4.39867e-07	-5.69891e-09	9.09689e-09
0.0121919	-0.0100252	0.000478684	0.0110127	0.0115145	0.206294	-0.00727239	-0.0943211	-1.77092e-08	4.79818e-07	-1.4523e-07	-6.63548e-09
-0.0186025	-0.00444604	0.00310028	-0.0109224	-0.0643376	-0.0935293	-0.0130714	-0.146645	3.54673e-08	-5.08479e-07	-4.27329e-08	2.62374e-09
0.0145405	0.00897873	-0.00194751	0.0105872	-0.0533983	-0.186782	-0.000587328	0.036567	-5.51702e-08	5.36366e-07	1.59761e-07	3.92625e-11
0.00865746	-0.000845286	-0.00193425	-0.00951017	0.0206174	0.0272166	0.0135297	0.168253	7.26793e-08	-5.62395e-07	1.0171e-07	-1.3212e-09
-0.0184683	-0.0112978	0.00236334	0.00278726	0.0688898	0.142536	-0.0139741	-0.0105702	-8.78861e-08	5.90157e-07	-1.99347e-07	7.04021e-10
0.00198784	0.00616316	-0.000136491	0.00020809	0.0675775	-0.00341851	0.00313175	-0.178837	9.87835e-08	-6.10524e-07	-1.46596e-07	1.1001e-09
0.00893297	0.00956769	-0.0010549	-0.00418795	0.0390616	-0.0833468	0.0153275	-0.0210276	-1.03873e-07	6.22931e-07	2.34942e-07	-3.00313e-09
-0.0246096	-0.00924381	-0.000422997	0.0106982	-0.00812452	0.0150454	-0.0162262	0.176152	1.03409e-07	-6.32539e-07	1.81637e-07	3.55061e-09
0.0132352	-0.00821436	3.44406e-05	-0.0139	-0.0675271	0.0352349	0.0137829	0.0969229	-9.84732e-08	6.4296e-07	-2.31366e-07	-2.40183e-09
0.00679821	0.0069408	0.00245884	0.017402	-0.113935	-0.0266779	0.0183893	-0.0885491	8.86114e-08	-6.55264e-07	-2.04202e-07	6.19732e-10
-0.0183497	0.00495607	-0.00133196	-0.0186411	-0.0672925	0.034041	-0.0105624	-0.149991	-7.59636e-08	6.57896e-07	1.95798e-07	2.73782e-09
0.032309	-0.000581498	-0.00287389	0.0192322	0.095264	0.00872011	-0.0208783	-0.0948632	5.97224e-08	-6.54297e-07	2.32338e-07	-5.35702e-09
-0.0240437	-0.00183802	0.00303995	-0.0161886	0.15609	-0.0994276	0.0221823	0.0248403	-4.10844e-08	6.49808e-07	-1.54765e-07	6.63321e-09
0.00884848	-0.00465676	0.00155341	0.0138839	-0.0459882	-0.00680715	0.00822393	0.107775	2.17437e-08	-6.35101e-07	-2.78202e-07	-7.56358e-09
0.00903857	0.00106988	-0.00261893	-0.00945063	-0.184892	0.220621	-0.0248074	0.0737163	-4.23589e-09	6.14196e-07	1.22224e-07	8.37078e-09
-0.0181841	0.0003694	0.000194638	0.00961279	0.0238566	0.155096	-0.0124638	-0.0159612	-1.03246e-08	-5.83837e-07	3.39443e-07	-9.6214e-09
0.0119355	-0.00067228	0.00114122	-0.00481135	0.209374	-0.374431	0.0178869	-0.0644809	2.08901e-08	5.51487e-07	-8.37313e-08	1.00829e-08
-0.00862261	0.0099732	-0.00022497	0.00219199	0.0156482	-0.347007	0.0285818	-0.0133745	-2.71902e-08	-5.19371e-07	-3.74689e-07	-9.49685e-09
0.0240504	-0.00199888	0.000355511	0.0025612	-0.225464	0.534349	0.0176793	0.0425939	2.85261e-08	4.8321e-07	1.7571e-08	8.6519e-09
-0.0263196	-0.0168727	-0.000473491	-0.00847182	-0.140031	0.479062	-2.19717e-05	0.011985	-2.64831e-08	-4.42075e-07	3.94025e-07	-6.95776e-09
0.016055	0.00449705	-0.00065804	0.00887971	0.231022	-0.678194	-0.00378556	-0.030108	2.19222e-08	3.94226e-07	8.70363e-08	5.86944e-09
0.0179147	0.0132965	0.00136625	-0.00869446	0.0818426	-0.563991	-0.0328523	-0.00323838	-1.46761e-08	-3.40314e-07	-4.09723e-07	-4.34342e-09
-0.0442986	-0.00246428	6.73945e-05	0.0088559	-0.226464	0.793771	0.0131654	0.0279233	5.30612e-09	2.89437e-07	-1.59391e-07	1.46619e-09
0.0307661	-0.00190699	-0.00131161	-0.00664914	-0.122222	0.630543	0.0344934	-0.00443195	4.85696e-09	-2.33645e-07	4.0087e-07	3.1226e-09
-0.000985312	-0.00184697	0.00163532	0.00281966	0.142594	-0.880152	-3.42157e-05	-0.0355502	-1.57135e-08	1.81571e-07	2.37711e-07	-7.9212e-09
-0.0322795	-0.00646786	-0.000858451	0.00316876	0.206139	-0.668641	-0.0357287	0.00328835	2.4955e-08	-1.34553e-07	-3.56162e-07	1.29778e-08
0.0346893	0.00552276	-0.00145254	-0.00679659	-0.0234025	0.880669	-0.0185098	0.0641041	-3.1884e-08	8.11676e-08	-2.8741e-07	-1.5102e-08
-0.0160978	0.00414721	0.00455527	0.00866391	-0.188315	0.970316	0.0365315	0.0642688	3.53232e-08	-3.4649e-08	2.77512e-07	1.71866e-08
-0.00576643	-0.00198387	-0.00239852	-0.0082011	0.00359551	-0.214803	0.00656062	-0.0449365	-3.35277e-08	-1.57774e-08	3.32461e-07	-1.73504e-08
0.0285943	0.000255116	-0.00505409	0.00665222	0.170477	-1.01627	-0.0369	-0.0944882	2.89074e-08	5.56517e-08	-2.0437e-07	1.73237e-08
-0.0336692	-0.00554879	0.00824154	-0.00437951	-0.0250599	-0.169963	-0.00349328	0.0464475	-2.05182e-08	-9.71989e-08	-4.02281e-07	-1.54019e-08
0.0303972	-0.0021305	0.00155168	-0.000404605	-0.154468	1.05485	0.0368504	0.13273	1.17171e-08	1.33659e-07	1.56064e-07	1.15557e-08
-0.0156861	0.00991585	-0.0117664	0.00476511	-0.0204375	0.425091	0.00727227	-0.0450265	-1.47453e-09	-1.6793e-07	4.4798e-07	-6.92357e-09
-0.00341416	0.00420067	0.00487074	-0.0105121	0.131714	-1.07979	-0.0364105	-0.177212	-8.77063e-09	1.94248e-07	-1.18745e-07	1.12125e-09
0.0166435	-0.00241585	0.0113547	0.0155909	0.135106	-1.05925	-0.0276841	0.0220386	2.00126e-08	-2.2268e-07	-4.91101e-07	5.57258e-09
-0.0187859	-0.00814472	-0.0107296	-0.0182038	-0.0489977	0.700763	0.0100756	0.224612	-3.0023e-08	2.47794e-07	7.20204e-08	-1.1376e-08
0.0207433	-0.0115349	-0.00578759	0.0185556	-0.124966	1.06277	0.0350963	0.0909835	3.859e-08	-2.76628e-07	5.07551e-07	1.44083e-08
-0.0108689	0.0124511	0.0121134	-0.0165596	0.0848966	-0.558848	0.0199643	-0.17763	-4.61035e-08	3.01671e-07	-3.4166e-09	-1.3732e-08
0.0118546	0.0138766	-0.000783971	0.0123655	0.116225	-0.995228	-0.0338413	-0.288765	5.19838e-08	-3.25683e-07	-4.98255e-07	1.00299e-08
-0.0121011	-0.0115116	-0.00697189	-0.00106575	-0.0119796	0.3207	-0.0335535	0.0486047	-5.71739e-08	3.42276e-07	-8.67122e-08	-4.74832e-09
0.0128425	-0.0103952	0.00301702	-0.00567994	-0.107853	0.875365	-0.00065462	0.316438	6.17502e-08	-3.64512e-07	4.62206e-07	-5.88243e-10
-0.00926632	0.00654061	0.000879969	0.0114608	-0.00408236	-0.147367	0.0222768	-0.00980317	-6.46998e-08	3.82723e-07	1.74467e-07	5.38926e-09
-0.0103207	0.0102731	0.000224108	-0.0092386	0.0989259	-0.712072	0.0306169	-0.324216	6.72363e-08	-3.99351e-07	-4.25802e-07	-6.37252e-09
0.0244088	0.00224675	6.8683e-05	0.00519746	0.0561991	0.0657401	0.0299669	-0.0266701	-6.76353e-08	4.13087e-07	-2.33432e-07	4.76777e-09
-0.0265557	-0.00868997	-0.00270415	0.00477452	-0.0433504	0.528113	0.0264924	0.308861	6.57612e-08	-4.35e-07	3.71959e-07	4.97388e-10
0.00939136	-0.0130969	0.00168069	-0.0169247	-0.0835516	0.00328818	0.0222053	0.0722578	-5.97627e-08	4.59489e-07	2.82581e-07	-5.89577e-09
0.00940355	-0.000744432	0.00244456	0.0287639	-0.0585923	-0.353502	0.0167253	-0.27293	5.14428e-08	-4.79274e-07	-3.14489e-07	1.19184e-08
-0.0174885	0.0175226	-0.00270818	-0.0369456	-0.00424616	-0.115584	0.00663511	-0.0941047	-3.9135e-08	4.96757e-07	-2.99846e-07	-1.56344e-08
0.00726782	0.0104586	-0.000524772	0.040834	0.0458197	0.215668	-0.00912779	0.225615	2.40746e-08	-5.12826e-07	2.61821e-07	1.78547e-08
-0.00142359	-0.0109891	0.00136336	-0.0396764	0.0598078	0.0891144	-0.0209444	0.1996	-1.12425e-08	5.26206e-07	3.04079e-07	-1.70224e-08
-0.00680728	-0.0128702	-0.000205725	0.0329623	0.0216595	-0.130588	-0.02263	-0.0222776	1.33881e-10	-5.40435e-07	-2.03282e-07	1.40534e-08
0.0114398	0.00198839	-1.98142e-05	-0.0212417	-0.0264697	-0.109933	-0.0154912	-0.166197	8.66225e-09	5.52736e-07	-3.06546e-07	-8.93034e-09
-0.0139586	0.0123645	-0.00130863	0.00625319	-0.0413266	0.0109757	-0.0150382	-0.0250014	-1.31637e-08	-5.60254e-07	1.62272e-07	2.27549e-09
0.019643	0.00187138	0.00108296	0.0103015	-0.0283909	0.100508	-0.00786491	0.15962	1.61439e-08	5.69111e-07	2.79067e-07	3.17117e-09
-0.00852238	-0.0107551	0.00141897	-0.0270738	0.00486144	-0.0492818	0.0112174	-0.172387	-1.59889e-08	-5.76437e-07	-1.03851e-07	-6.65777e-09
-0.00292739	-0.00260346	-0.00189192	0.0393384	0.0248372	-0.128807	0.0177114	0.091455	1.32194e-08	5.85208e-07	-2.4865e-07	1.06515e-08
0.0153829	0.009188	-0.000937683	-0.0493251	0.00569918	0.0977718	0.0049688	0.234484	-9.14971e-09	-5.8819e-07	6.21241e-08	-1.5454e-08
-0.0206221	-0.0017272	0.000777902	0.0534411	-0.016474	0.175604	-0.015979	-0.283035	5.60216e-09	5.80979e-07	2.21871e-07	1.88764e-08
0.015545	-0.00765867	0.00100304	-0.0509479	-0.00527319	-0.177037	-0.00032002	-0.0179753	-1.18339e-09	-5.75658e-07	-3.7004e-08	-2.04578e-08
-0.0132058	0.0132168	0.000969725	0.0425484	0.011238	-0.22136	0.0144669	0.407513	-6.28974e-11	5.66045e-07	-2.09447e-07	1.98164e-08
0.00718485	0.00178087	-0.00284556	-0.0296696	-0.00299932	0.155423	-0.00700511	0.055576	-3.23997e-09	-5.54729e-07	3.05247e-08	-1.61511e-08
-0.00235145	-0.0256508	0.000146199	0.0154634	-0.00956262	0.25106	-0.0132484	-0.552053	1.12234e-08	5.47856e-07	2.15333e-07	1.12299e-08
0.000747991	0.00739036	0.00281867	-0.00343814	0.000227321	-0.0825263	-0.000375696	-0.39042	-2.12721e-08	-5.3168e-07	-5.85772e-08	-3.47211e-09
0.00119226	0.0324596	-0.00186694	-0.00360437	0.0111752	-0.258559	0.0124055	0.276003	3.33013e-08	5.0586e-07	-2.02913e-07	-5.24217e-09
-0.00370267	-0.0166745	-4.45923e-05	0.00786089	0.00824632	0.0955519	-0.000687688	0.761523	-4.48172e-08	-4.82584e-07	9.29127e-08	1.40392e-08
0.0059049	-0.0328419	0.00146838	-0.00545002	-0.0152773	0.247288	-0.0120196	0.271072	5.60459e-08	4.59807e-07	2.14908e-07	-2.06568e-08
-0.0113528	0.0174942	-0.00177377	0.00212862	-0.0175966	-0.087331	0.00472373	-0.86806	-6.58366e-08	-4.40939e-07	-9.86375e-08	2.37192e-08
0.0122378	0.0273775	0.000918739	0.000751871	0.0201628	-0.227216	0.0121576	-0.138114	7.38968e-08	4.22759e-07	-2.16937e-07	-2.29489e-08
-0.0144873	-0.00659481	0.00129326	-0.00387563	-3.56587e-05	0.0773211	-0.0124361	0.930318	-8.05583e-08	-3.96263e-07	8.63702e-08	1.83313e-08
0.0119091	-0.0242542	-0.00162891	0.00294516	-0.0252127	0.209436	-0.00413142	0.114967	8.31757e-08	3.75878e-07	2.3289e-07	-1.12892e-08
-0.00465481	-0.0137437	0.000583171	-0.000550387	0.00764319	-0.000503404	0.0133947	-0.941406	-8.20075e-08	-3.5255e-07	-9.09735e-08	3.51301e-09
-0.00749879	0.0272782	7.4307e-05	-0.00247649	0.0299557	-0.170685	0.00221644	-0.351718	7.56618e-08	3.3326e-07	-2.59338e-07	3.54503e-09
0.0159198	0.0377241	0.000854907	0.0059367	0.0154346	-0.201232	-0.0148073	0.757568	-6.49457e-08	-3.1601e-07	7.33113e-08	-1.00523e-08
-0.01646	-0.0295718	0.000571284	-0.0108146	-0.0342893	0.00677713	-0.00940977	0.86843	5.05979e-08	3.02192e-07	2.79896e-07	1.57273e-08
0.00684821	-0.0521509	-0.00317956	0.0155564	-0.0368253	0.209756	0.0084102	0.00349833	-3.58613e-08	-2.86512e-07	-7.61729e-08	-2.0995e-08
0.00279169	0.0274203	0.0018933	-0.0162775	0.0391965	0.0947441	0.0175051	-0.773647	2.10827e-08	2.74054e-07	-2.99076e-07	2.55867e-08
-0.0075044	0.0444435	0.00284242	0.0165964	0.0161286	-0.203671	-0.00509711	0.0290168	-6.47522e-09	-2.51602e-07	5.50943e-08	-2.90764e-08
0.00835024	-0.0244959	-0.00274877	-0.0142816	-0.0440268	-0.232073	-0.0194932	0.657882	-8.46006e-09	2.32178e-07	3.22355e-07	3.09578e-08
-0.00505479	-0.0227325	-0.000331322	0.00763778	-0.0349678	0.128212	0.00842324	-0.334673	2.44295e-08	-2.17351e-07	-1.10169e-08	-2.94115e-08
0.000386378	0.0258011	0.00207512	0.00208421	0.0154737	0.240855	0.0214829	-0.537821	-3.84591e-08	2.07263e-07	-3.64479e-07	2.40438e-08
0.00812307	0.00605949	-0.00106747	-0.0113675	0.0502404	-0.123063	-0.0196706	-0.00575288	5.1458e-08	-1.96505e-07	-3.17954e-08	-1.4055e-08
-0.0136957	-0.0201553	-0.00175214	0.0186346	0.0319604	-0.236194	-0.0233704	0.428825	-6.05625e-08	1.79117e-07	3.78142e-07	-9.13503e-10
0.0125163	-0.00460362	0.00255004	-0.0191459	-0.0374348	0.1315	0.00282231	0.380648	6.50817e-08	-1.59564e-07	6.83569e-08	1.84343e-08
-0.00875799	0.00753678	0.00149451	0.0135018	-0.0528263	0.216623	0.0250921	-0.142656	-6.6844e-08	1.43734e-07	-3.7782e-07	-3.67659e-08
0.000889888	0.0149458	-0.0027187	-0.00621846	0.0389408	-0.146329	0.0175866	-0.308274	6.48071e-08	-1.27879e-07	-1.17793e-07	5.06213e-08
0.0084958	-0.00508355	-0.00137998	-0.0018026	0.051381	-0.188178	-0.0266382	0.282324	-6.16284e-08	1.07623e-07	3.47555e-07	-5.88125e-08
-0.0168556	-0.0242865	0.00216302	0.00990814	-0.00362938	0.145809	-0.0213585	0.13984	5.51577e-08	-8.14044e-08	1.56194e-07	5.78834e-08
0.021049	0.0147282	0.00164876	-0.0156781	-0.047152	0.162742	0.0280583	-0.249986	-4.67055e-08	6.81806e-08	-3.26504e-07	-4.79309e-08
-0.00907754	0.0322296	-0.0018084	0.0174586	-0.023916	-0.137713	0.0191432	-0.0672873	3.45204e-08	-4.87448e-08	-1.99741e-07	3.04058e-08
-0.00587942	-0.0224394	-0.00230077	-0.0196181	0.0286544	-0.153766	-0.0182579	0.234185	-2.06466e-08	2.91743e-08	2.99296e-07	-7.95845e-09
0.0159897	-0.0389014	0.00281611	0.0188267	0.037041	0.158703	-0.0301882	0.0960323	6.93374e-09	-4.466e-09	2.51984e-07	-1.53771e-08
-0.010803	0.0201882	0.00169118	-0.0122519	0.00918587	0.0480164	-0.0229858	-0.185131	5.73564e-09	-2.26814e-08	-2.56363e-07	3.2029e-08
-0.00357316	0.0396205	-0.00417492	0.00892982	-0.022249	-0.185874	-0.00250715	-0.217759	-1.55551e-08	4.8912e-08	-3.12823e-07	-4.14431e-08
0.0141441	-0.0141368	0.000178337	-0.00225623	-0.025896	0.153584	0.0252156	-0.0418942	2.15897e-08	-7.24128e-08	1.9111e-07	4.17997e-08
-0.00974451	-0.0343067	0.00313034	-0.000679374	0.00867172	0.223442	0.0337705	0.199995	-2.31275e-08	9.89231e-08	3.61713e-07	-3.56348e-08
-0.00509051	0.00989928	-0.00276622	0.00212655	0.0199325	-0.240538	0.00367717	0.0296449	2.31505e-08	-1.27012e-07	-9.41681e-08	2.45392e-08
0.0142089	0.0255742	0.00026096	-0.00260762	-0.010352	-0.136298	-0.0362198	-0.173037	-2.09693e-08	1.55946e-07	-3.81251e-07	-1.43893e-08
-0.0125776	-0.00355329	0.00447254	1.82046e-05	-0.0161017	0.262809	-0.03238	0.0109277	1.60528e-08	-1.78347e-07	2.28318e-08	4.85564e-09
-0.00122621	-0.00930168	-0.00658826	0.00515215	0.000692318	0.0414589	0.0393035	0.140199	-1.05498e-08	1.96145e-07	3.55679e-07	9.85764e-10
0.0150988	-0.00861102	-0.00134161	-0.00692692	0.0134446	-0.264264	-0.00627014	-0.123697	2.68023e-09	-2.18062e-07	-9.21386e-10	-2.56757e-09
-0.015257	-0.0118608	0.00963025	0.0102981	0.0141923	-0.0746946	-0.0431378	-0.118806	6.38386e-09	2.31891e-07	-3.32569e-07	-6.95567e-11
0.00535997	0.0188267	-0.00308457	-0.00936735	0.00917877	0.244921	0.0453568	0.0493678	-1.50798e-08	-2.48783e-07	-2.62287e-08	4.40799e-09
0.0114504	0.020366	-0.00762961	0.00681593	0.00291838	0.0661242	0.0379188	0.0828574	2.38745e-08	2.64744e-07	3.16477e-07	-7.89992e-09
-0.0219223	-0.017853	0.0024015	0.00101687	-0.0107196	-0.210832	-0.0330579	0.00206846	-2.95879e-08	-2.74021e-07	5.49333e-08	8.3475e-09
0.0247984	-0.0135348	0.00736493	-0.0106868	-0.0156155	0.0201774	-0.0530945	-0.0676575	3.30234e-08	2.84646e-07	-2.69363e-07	-5.28369e-09
-0.0131736	0.00650611	0.00181394	0.0172223	0.00287853	0.172043	0.0209708	-0.00483804	-3.51438e-08	-2.9107e-07	-1.03495e-07	-8.19183e-10
-0.00354003	0.00880522	-0.0153704	-0.0197455	0.0166021	-0.0740176	0.0589187	0.0640137	3.44053e-08	3.01888e-07	2.10381e-07	7.74967e-09
0.0227069	0.00159123	0.00169444	0.0222722	1.88211e-05	-0.13918	-0.0352199	0.00650413	-3.27613e-08	-3.10484e-07	1.6817e-07	-1.36483e-08
-0.0275378	-0.0126891	0.0224585	-0.0201064	-0.0177659	0.0627375	-0.0650061	-0.070537	2.968e-08	3.10245e-07	-1.64653e-07	1.64617e-08
0.0160563	-0.00355	-0.0124444	0.0173736	-0.00462176	0.119659	0.0680617	-0.0329598	-2.51141e-08	-3.11349e-07	-2.01429e-07	-1.5127e-08
0.00366914	0.016589	-0.0164705	-0.0103453	0.0206818	0.07028	0.0528675	0.0840161	1.82009e-08	3.11182e-07	1.32379e-07	8.80852e-09
-0.0163964	-0.00119718	0.0174362	-4.45956e-05	0.0234692	0.0134444	-0.0465719	0.0754342	-1.06109e-08	-3.08616e-07	1.88796e-07	-9.68877e-10
0.0031779	-0.0132686	0.00377499	0.00585518	-0.0186958	-0.0679317	-0.0768123	-0.100747	4.17145e-09	3.06587e-07	-1.12895e-07	-6.1776e-09
0.014089	0.00307263	-0.00837671	-0.0118982	-0.0338035	-0.12474	-0.0328822	-0.079724	1.71558e-09	-3.01219e-07	-1.77101e-07	9.74509e-09
-0.024223	0.00590758	0.00103931	0.0165767	0.0307926	-0.00416353	0.0439601	0.117614	-7.24809e-09	2.96888e-07	9.40206e-08	-9.4995e-09
0.00672662	0.00456099	0.000585302	-0.0173768	0.0528062	0.143885	0.0841266	0.0569596	1.10631e-08	-2.94253e-07	1.25261e-07	6.13181e-09
0.0196007	-0.000711398	0.00248379	0.0135061	-0.0572468	-0.00145737	0.0577219	-0.114589	-1.45065e-08	2.90546e-07	-4.85709e-08	-1.14843e-09
-0.0351109	-0.00877504	-0.00181462	-0.0114415	-0.0827108	-0.166703	-0.0361768	-0.139008	1.66862e-08	-2.87985e-07	-9.23686e-08	-4.28573e-09
0.0286757	-0.000838797	-0.00189332	0.00834988	0.101897	0.0247987	-0.0890579	-0.0177123	-1.92531e-08	2.83782e-07	2.21169e-08	8.83956e-09
-0.00338621	0.00566006	0.00413756	-0.00106796	0.101235	0.184464	-0.0122948	0.149205	2.03158e-08	-2.81864e-07	5.67835e-08	-1.30738e-08
-0.0232162	-0.00188584	-0.00183701	-0.00200651	-0.0477168	-0.0649531	0.0906425	0.105149	-2.09409e-08	2.77796e-07	1.64388e-08	1.60393e-08
0.0277747	-0.00316434	-0.00164977	0.00421639	-0.169957	-0.188985	0.083604	-0.155848	2.0296e-08	-2.72532e-07	-3.13729e-08	-1.93011e-08
-0.0119592	0.00534235	0.00410514	-0.00576833	-0.131091	0.0286538	-0.0514364	0.0437295	-1.71168e-08	2.64692e-07	-6.22559e-08	2.18802e-08
-0.0168921	0.00687122	-0.00401675	0.00415841	0.119497	0.175938	-0.0901827	0.15948	1.00372e-08	-2.60031e-07	9.53345e-09	-2.41068e-08
0.0303891	-0.00202829	-0.00191622	-0.00220318	0.23505	0.0103959	0.0852844	0.0669182	-4.1472e-12	2.5751e-07	7.24169e-08	2.29128e-08
-0.0134184	-0.00940387	0.00571243	-0.000465272	-0.0491767	-0.146661	0.0880039	-0.121094	-1.02536e-08	-2.52251e-07	-6.62095e-09	-1.82793e-08
-0.0195217	-0.00169651	-0.000212372	0.00204274	-0.265166	-0.00878972	-0.0339181	-0.161219	2.33251e-08	2.4185e-07	-3.9266e-08	1.04161e-08
0.0414188	0.00728116	-0.00382281	0.00211472	0.00908131	0.107895	-0.0844753	0.0796351	-3.38662e-08	-2.29923e-07	4.37016e-09	9.25937e-10
-0.0195474	0.000549599	-0.0010427	-0.00125041	0.278726	0.0553581	-0.00999193	0.161049	4.28822e-08	2.18974e-07	-2.35766e-08	-1.51533e-08
-0.00692148	0.00186807	0.00280247	0.00577379	0.0469098	-0.0698001	0.0798709	-0.160657	-4.76199e-08	-2.11628e-07	-1.10925e-08	3.03298e-08
0.0321453	0.000500568	0.00240017	-0.00691939	-0.274479	-0.025876	0.0304886	-0.0949041	4.65957e-08	2.00107e-07	8.86477e-08	-4.28195e-08
-0.0234121	-0.012557	-0.00342611	0.00752196	-0.20236	0.0430044	-0.0469865	0.158287	-3.87471e-08	-1.93776e-07	2.96948e-08	4.9389e-08
-0.00635872	-0.00224907	-0.00127802	-0.0103245	0.102283	-0.036447	-0.0718261	0.12677	2.41557e-08	1.78028e-07	-1.22455e-07	-4.76533e-08
0.011513	0.016241	0.00301697	0.0105384	0.240477	0.00682868	-0.00137284	-0.0573245	-2.33941e-09	-1.65484e-07	-1.0394e-08	3.92657e-08
-0.00985859	0.00990713	-0.00160099	-0.00606728	-0.0284344	0.0368338	0.0663499	-0.145628	-2.73966e-08	1.53731e-07	1.26421e-07	-2.40085e-08
-0.00643292	-0.0109884	-0.000408787	0.0017838	-0.206127	-0.0307793	0.0349812	-0.0548106	5.91376e-08	-1.38604e-07	8.4383e-09	5.21711e-09
0.0092747	-0.0212265	0.00180676	0.00205709	0.0766629	-0.0479318	-0.0374585	0.127872	-9.12196e-08	1.17487e-07	-1.10213e-07	1.26758e-08
-0.00227198	0.00328468	-0.00133228	-0.00556198	0.168283	0.0475833	-0.0587781	0.007265	1.19433e-07	-9.95152e-08	-2.09211e-08	-2.59501e-08
-0.00989637	0.0280803	-0.000670825	0.00993786	0.0448942	0.0592141	0.0091399	-0.102534	-1.41239e-07	8.33544e-08	1.03959e-07	3.26911e-08
-0.00320373	0.00106411	0.000300305	-0.016091	-0.0996213	-0.0492354	0.0544897	0.0691913	1.55392e-07	-7.27542e-08	5.87833e-08	-3.13856e-08
0.0015718	-0.0287675	0.00114199	0.0175746	-0.114191	-0.0617212	-0.00788811	0.0734765	-1.60939e-07	6.49827e-08	-8.31023e-08	2.44069e-08
0.0165819	-0.00571957	0.000182992	-0.0170897	0.0421672	0.0298122	-0.0511264	-0.0206676	1.5602e-07	-5.30862e-08	-1.26e-07	-1.44129e-08
-0.0169688	0.0229372	-0.00256107	0.012563	0.0844181	0.0515434	-0.0511773	-0.0478221	-1.42567e-07	4.17995e-08	8.31302e-08	3.96254e-09
0.0185517	0.0100129	0.000152281	-0.00611373	-0.0202631	-0.0425067	-0.0393059	-0.0144211	1.18793e-07	-3.26798e-08	1.74773e-07	4.43485e-09
0.0246484	-0.00856727	0.00305589	-0.00208659	-0.0616113	-0.0112077	-0.0235895	0.0335411	-8.53572e-08	2.55145e-08	-8.51121e-08	-9.18955e-09
-0.0480107	-0.0176884	-0.000822492	0.00886444	-0.0253539	0.0242159	-0.0049048	0.0281288	4.64545e-08	-2.28568e-08	-2.12023e-07	9.56647e-09
0.0254096	-0.0107036	-0.00209504	-0.0135366	0.0240038	-0.0192824	0.0155038	-0.0359853	-4.45873e-09	1.69551e-08	8.80662e-08	-6.12132e-09
0.0170161	0.0360765	0.000498352	0.0182831	0.0397599	0.0150739	0.0349203	0.00169048	-3.63876e-08	-1.47081e-08	2.31886e-07	1.17912e-09
-0.0448268	0.0189388	0.00163395	-0.0180546	0.00124096	0.0225631	0.0468846	0.0550177	7.10314e-08	1.0446e-08	-8.20931e-08	4.08076e-09
0.0248165	-0.0589603	0.000268896	0.0127631	-0.0315594	-0.00296325	0.0334327	-0.0261051	-9.78462e-08	-1.17918e-08	-2.26426e-07	-7.5566e-09
0.0260245	-0.0132519	-0.00210344	-0.00659277	-0.00523603	-0.0391646	-0.0117909	-0.0843419	1.16536e-07	1.00122e-08	5.99024e-08	9.66745e-09
-0.0411572	0.0605115	0.000877109	0.00218899	0.0265969	-0.00382214	-0.0474997	0.0304333	-1.27268e-07	-1.19527e-08	1.9346e-07	-1.01981e-08
0.0111459	0.00629395	0.00348915	0.00474208	0.00748166	0.0597557	0.000887604	0.113646	1.29545e-07	1.35904e-08	-2.75985e-09	9.66383e-09
0.0276558	-0.0337233	-0.0018781	-0.00890877	-0.0233931	0.00284134	0.0483194	-0.021093	-1.22959e-07	-1.81123e-08	-1.6051e-07	-7.8707e-09
-0.0438291	-0.00778301	-0.00304862	0.0126716	-0.0188078	-0.0752852	0.00760561	-0.132743	1.10109e-07	2.10888e-08	-6.10302e-08	5.5878e-09
0.013719	0.00633889	0.00120395	-0.0117852	0.00493611	0.0157013	-0.049349	0.0054732	-9.27243e-08	-2.1094e-08	1.65229e-07	-2.85514e-09
0.0182908	0.0183949	0.00354526	0.0104298	0.0199174	0.081591	-0.0256853	0.135846	7.24346e-08	2.29891e-08	1.01984e-07	-6.01446e-10
-0.029574	0.00102762	-0.000449245	-0.00646447	0.0137197	-0.00830599	0.0305507	0.00681747	-5.25787e-08	-2.24617e-08	-1.58765e-07	6.11086e-09
0.0143339	-0.0339396	-0.00307342	0.000541312	-0.0140057	-0.0810873	0.0510102	-0.12408	3.61615e-08	2.44232e-08	-1.26575e-07	-1.21931e-08
0.00400657	0.00842573	0.000200603	0.0085823	-0.0170689	-0.0361141	-0.00749107	-0.00577055	-2.40191e-08	-2.47886e-08	1.75983e-07	1.87339e-08
-0.00780252	0.0410298	0.00175772	-0.0172746	0.0128459	0.0743996	-0.0519476	0.105183	1.63288e-08	2.69166e-08	1.469e-07	-2.2568e-08
0.00897903	-0.016438	7.23907e-05	0.0246121	0.0157243	0.0834788	0.000569317	0.0138898	-1.02953e-08	-2.47618e-08	-1.82669e-07	2.34963e-08
-0.00300363	-0.0277139	-0.000591634	-0.0270028	-0.00111337	-0.0400711	0.0525953	-0.090669	6.66446e-09	2.8356e-08	-1.76873e-07	-1.94552e-08
0.000699356	0.0123006	-0.000117348	0.025453	-0.0156152	-0.0990424	0.0101439	0.00153643	-3.16957e-09	-3.18317e-08	1.64154e-07	1.24192e-08
0.00260794	0.0109529	0.00150745	-0.0185665	-0.0129659	-0.0313492	-0.0449634	0.091717	8.12789e-10	3.26253e-08	1.77511e-07	-1.94646e-09
-0.00407914	-0.00372798	-0.000940142	0.00827419	0.0166705	0.0166068	-0.0529026	0.0214543	1.41103e-09	-3.41656e-08	-1.05726e-07	-8.9985e-09
0.000589541	-0.00268519	-0.00169877	0.00286914	0.0202712	0.0981779	0.010878	-0.115483	-2.93032e-09	3.09027e-08	-1.89133e-07	2.0558e-08
0.00999019	-0.00115044	0.00270792	-0.0156875	-0.023662	0.187935	0.0526418	-0.0296869	3.02228e-09	-2.96536e-08	7.01196e-08	-2.64737e-08
-0.00960865	0.00107877	-0.000134427	0.0223722	5.66021e-05	0.0623407	-0.00496051	0.163074	-3.18461e-09	2.97462e-08	1.70788e-07	2.71636e-08
-0.00346928	2.46298e-05	-0.00222951	-0.0230692	0.0331202	-0.266775	-0.0520295	-0.19443	3.571e-09	-2.98116e-08	-2.02761e-08	-2.31722e-08
0.0148142	-0.00170352	0.00201695	0.0211509	-0.000249003	-0.146917	0.00651144	-0.0223403	-3.18396e-09	2.86484e-08	-1.84549e-07	1.47989e-08
-0.0221608	0.00614203	-0.000471415	-0.0137805	-0.044488	0.369848	0.0511238	0.265966	-1.45412e-10	-3.18278e-08	-4.1188e-09	-5.33818e-09
0.00475891	0.000749179	-0.00162896	0.00702388	-0.0329752	0.156185	0.0307221	-0.149281	6.41771e-09	3.63105e-08	1.8067e-07	-2.4134e-09
0.0170915	-0.0122261	0.00125024	-0.000746668	0.0152588	-0.495359	-0.0403245	-0.338866	-1.63784e-08	-4.30967e-08	2.20811e-08	8.37779e-09
-0.0237154	0.000854959	0.000516611	-0.0025857	0.0597702	-0.192345	-0.0493853	-0.102232	3.02522e-08	5.07401e-08	-1.74825e-07	-1.17259e-08
0.00845192	0.0102282	0.000389738	0.00341523	0.0586961	0.638602	0.0487443	0.365941	-4.39391e-08	-5.43689e-08	-2.24166e-08	1.1747e-08
0.0147701	-0.00346184	-0.00180478	-0.00181474	-0.0113878	0.288666	0.0289339	0.428663	5.8106e-08	6.10032e-08	1.93158e-07	-9.50161e-09
-0.0222252	-0.0036511	-0.00156829	-0.000923787	-0.0661184	-0.790688	-0.0443817	-0.264386	-7.00294e-08	-6.51934e-08	1.56949e-09	6.21909e-09
0.0132459	0.00693622	0.00403056	0.00536521	-0.00333226	-0.585861	-0.046733	-0.464855	7.72581e-08	7.35821e-08	-1.68172e-07	-3.77909e-09
0.00920613	-0.00431544	0.000356923	-0.00957875	0.0627006	0.836507	0.00507501	0.474178	-7.99694e-08	-7.41407e-08	3.60198e-08	5.61552e-10
-0.0185474	-0.0109065	-0.00364064	0.0132844	0.0140041	1.00455	0.0453535	0.218242	7.70994e-08	7.26798e-08	1.43846e-07	1.62791e-09
0.017035	0.00922309	6.2879e-06	-0.0145519	-0.0530427	-0.587525	0.00167399	-0.476219	-6.75659e-08	-7.1825e-08	-1.08068e-08	-3.62765e-09
-0.0106736	0.0095982	0.00282187	0.0148499	-0.0368775	-1.11284	-0.0439659	-0.285916	5.04967e-08	7.11296e-08	-1.21653e-07	4.7785e-09
-0.00161009	-0.00810738	0.000989753	-0.00949833	-0.00206784	0.579911	-0.00419103	0.287826	-2.61705e-08	-7.31625e-08	-3.16882e-08	-5.49311e-09
0.00693698	-0.00247044	-0.00367294	0.00282275	0.0315622	1.17438	0.0425839	0.448108	-3.88302e-09	7.6212e-08	1.09388e-07	5.22702e-09
-0.0152983	0.00143085	0.000531355	0.00532505	0.0226178	-0.666748	0.0112771	0.0692652	3.62898e-08	-7.45e-08	6.78942e-08	-3.76626e-09
0.0108485	0.000479494	0.00236885	-0.0115181	-0.00829683	-1.17781	-0.0412223	-0.416562	-6.63303e-08	7.56079e-08	-1.11034e-07	3.05743e-10
-0.00475095	0.00864053	-0.00206219	0.0161635	-0.011487	0.477277	-0.0378066	0.0102467	9.23692e-08	-7.13918e-08	-7.79844e-08	5.19388e-09
-0.0097211	-0.00637852	0.000649908	-0.0161238	0.00708525	1.12126	0.0104445	0.379705	-1.10882e-07	6.82544e-08	1.20544e-07	-1.10059e-08
0.00914183	-0.014127	0.0010465	0.0122304	0.00436617	-0.294238	0.0392619	-0.17574	1.20392e-07	-6.23279e-08	5.38529e-08	1.62261e-08
0.000813536	0.0108751	-0.00129651	-0.00593882	-0.00308027	-1.01434	0.00481145	-0.339848	-1.2064e-07	5.60102e-08	-1.16561e-07	-1.98665e-08
-0.00757614	0.0161858	-0.000122018	0.000820445	0.00327942	0.182839	-0.0335623	-0.0906036	1.14504e-07	-5.11082e-08	-5.45142e-08	2.03776e-08
0.0112039	-0.0104594	0.001311	0.000842703	-0.00441701	0.876472	-0.0374666	0.208315	-1.01679e-07	4.76322e-08	1.25765e-07	-1.6217e-08
-0.00011173	-0.0188472	-0.000275038	-0.000700632	-0.0063707	0.0427783	-0.0038455	0.277121	8.62502e-08	-3.96258e-08	7.33791e-08	7.69775e-09
-0.00829115	0.0100072	-0.00144728	-0.00170667	0.00825094	-0.731907	0.033596	-0.0115362	-6.85364e-08	3.55024e-08	-1.2947e-07	2.72822e-09
0.0163865	0.0194268	0.00194968	0.00162328	-0.00980831	-0.0792414	0.0359048	-0.235008	5.14252e-08	-3.04499e-08	-7.32112e-08	-1.34917e-08
-0.0130939	-0.00983925	0.00103221	-0.00310725	-0.00469758	0.603364	-0.00711261	-0.0280931	-3.61335e-08	2.82704e-08	1.212e-07	2.09548e-08
0.00709003	-0.0128594	-0.00221587	0.00646639	0.0117663	0.093131	-0.0350153	0.194626	2.41354e-08	-2.46441e-08	8.86151e-08	-2.48743e-08
0.00137784	0.00387362	0.000256874	-0.00646448	0.00705685	-0.5063	0.000841183	0.022668	-1.61641e-08	2.05824e-08	-9.33502e-08	2.40959e-08
-0.0138822	0.000840887	-0.000248825	0.00757704	-0.00414442	-0.206955	0.0342424	-0.158279	1.26154e-08	-1.82452e-08	-1.24536e-07	-1.97829e-08
0.0165502	0.00355815	0.00101777	-0.00777693	-0.0144437	0.445672	0.00181968	0.0125837	-1.10631e-08	1.27625e-08	6.71588e-08	1.4631e-08
-0.0153	0.0020741	0.00194001	0.00401133	0.0132327	0.199029	-0.0335538	0.128004	1.00273e-08	-9.58084e-09	1.35726e-07	-6.60342e-09
-0.000978725	-0.00698978	-0.00211539	0.00179034	0.0189884	-0.416053	-0.00640494	0.0813034	-9.85091e-09	2.83449e-09	-6.24539e-08	-1.01588e-09
0.0095999	0.0029542	-0.00139124	-0.00475664	-0.023	-0.212567	0.0328959	-0.040894	7.8765e-09	-1.4327e-09	-1.42621e-07	5.99337e-09
-0.00911241	0.00256264	0.00131991	0.00743683	0.0286575	0.40495	0.0250632	-0.0956727	-7.09854e-09	-3.2413e-10	5.30652e-08	-8.93228e-09
0.00619345	-0.00585919	0.00105881	-0.00725943	0.0245167	0.265818	-0.0090072	0.00440255	4.40612e-09	4.47912e-10	1.4948e-07	8.94577e-09
0.00207884	0.00532741	0.000587978	0.00718295	-0.0462053	-0.398153	-0.0318431	0.0822931	-1.70712e-09	-1.9129e-09	-4.64006e-08	-8.367e-09
-0.00513456	-0.00197001	-0.000921924	-0.00463443	0.00773328	-0.361542	-0.0159163	-0.0135988	-1.80767e-09	3.51809e-09	-1.82927e-07	6.65382e-09
-0.00130421	-0.00899869	-0.00129331	0.000376669	0.0733776	0.306268	0.0310386	-0.0740131	5.03381e-09	-6.73881e-09	7.20356e-08	-5.85241e-09
0.00921041	0.0111474	-8.84224e-05	0.00240894	-0.00354385	0.374027	-0.00755242	0.0464089	-1.14419e-08	1.4943e-08	1.47524e-07	4.8703e-09
-0.0145926	0.00386416	0.0016551	-0.00369734	-0.110351	-0.238873	-0.0301664	0.0691269	2.16055e-08	-1.79529e-08	-6.16317e-08	-3.91081e-09
0.00876028	-0.0115491	0.000163606	0.00426807	-0.0617046	-0.342011	-0.0230593	0.0374096	-3.37655e-08	2.27377e-08	-1.39455e-07	3.21504e-09
0.00385304	0.00346806	-0.000566389	-0.00122363	0.082506	0.106534	0.0110013	0.0332527	4.73889e-08	-2.45562e-08	-1.34248e-08	-4.76346e-09
-0.0150222	0.00318769	-0.000437968	-0.00397089	0.180201	0.300069	0.029018	0.0207841	-6.02406e-08	2.71095e-08	1.28706e-07	5.71758e-09
0.0227571	-0.00564987	-0.000322746	0.0100722	0.0391973	-0.0383112	-0.0024825	-0.0403547	7.07599e-08	-3.3471e-08	6.9517e-08	-8.53911e-09
-0.0121511	0.00746536	0.0015886	-0.0139002	-0.231764	-0.258723	-0.0286979	-0.0643996	-7.78796e-08	3.58964e-08	-1.47456e-07	9.47234e-09
-0.00087736	0.00493051	-0.000544899	0.0129792	0.0438297	0.00130352	0.000611383	0.0115363	8.01131e-08	-4.17073e-08	-8.75819e-08	-1.00177e-08
0.0118538	-0.00858368	-0.00105515	-0.00962883	0.282847	0.183948	0.0291583	0.0638207	-7.79313e-08	4.42684e-08	1.4765e-07	8.84469e-09
-0.0156629	-0.00264569	0.00130714	0.0073363	-0.0348327	0.225165	0.00111709	0.0476943	7.15875e-08	-5.10553e-08	8.80166e-08	-5.44997e-09
0.00918495	0.00329874	-0.000250836	-0.00370986	-0.329809	0.0392999	-0.0309653	-0.0298168	-5.97619e-08	5.51689e-08	-1.39273e-07	1.69984e-09
0.00359105	-0.000336655	-0.00123911	-0.000413689	-0.0278952	-0.2351	-0.0121996	-0.0642933	4.40836e-08	-6.16831e-08	-7.21652e-08	4.0659e-09
-0.0144483	8.60859e-05	0.00124119	0.00682326	0.370785	-0.0965406	0.0208682	0.017709	-2.68225e-08	6.47988e-08	1.27896e-07	-9.95441e-09
0.00114541	0.00649396	-0.000311978	-0.011915	0.290197	0.270963	0.0378335	0.0666079	8.21652e-09	-6.93552e-08	9.04281e-08	1.4294e-08
0.0121206	0.000143341	-0.00112672	0.0124083	-0.0835342	0.217034	0.0200274	-0.0316329	7.13856e-09	7.25638e-08	-1.05795e-07	-1.68861e-08
-0.0170356	-0.0154534	0.000887557	-0.0145881	-0.405674	-0.322967	-0.0307695	-0.0713198	-1.87206e-08	-7.4504e-08	-1.2386e-07	1.70165e-08
0.00928212	0.00201583	-0.000395348	0.0141296	-0.440144	-0.342377	-0.0521917	0.0174423	2.57294e-08	7.62467e-08	7.15275e-08	-1.48113e-08
0.0181158	0.02049	0.000109156	-0.0105097	-0.297986	0.272154	0.0145867	0.078338	-3.034e-08	-7.66586e-08	1.25625e-07	1.01082e-08
-0.024629	-0.00704943	0.000881347	0.00641242	0.0327673	0.372642	0.0673198	-0.0147674	3.19129e-08	7.468e-08	-6.9169e-09	-3.08522e-09
0.0196088	-0.0156511	-0.00136774	-0.00449559	0.493811	-0.207972	0.00240754	-0.0865557	-3.13664e-08	-7.42514e-08	-1.17161e-07	-5.7855e-09
0.0060565	0.00660284	0.000142545	0.000610901	0.41336	-0.370261	-0.0877521	0.0137127	2.92456e-08	7.34832e-08	-2.71338e-08	1.29737e-08
-0.0232198	0.00174121	0.00165332	0.00438121	-0.463531	0.210418	-0.0114742	0.0941927	-2.64453e-08	-7.42989e-08	1.2762e-07	-1.68344e-08
0.0354904	-6.43001e-05	-0.000995546	-0.00431703	-0.564377	0.332848	0.11396	0.0805178	2.06909e-08	7.43335e-08	1.84883e-08	1.528e-08
-0.02606	0.00950291	-0.000298254	0.0058715	0.594259	-0.21812	0.0400122	-0.0410427	-1.40635e-08	-7.70679e-08	-1.4691e-07	-9.53885e-09
0.00193772	-0.00759929	0.00126639	-0.00470154	0.505424	-0.274367	-0.146025	-0.100837	6.7052e-09	7.54625e-08	3.44543e-08	-1.21834e-10
0.0186541	-0.0134584	-0.000588566	0.00480119	-0.339087	0.206527	-0.104313	0.027233	-3.67336e-11	-7.5882e-08	1.57585e-07	1.02841e-08
-0.0358485	0.0103011	-0.000590135	-0.00269041	-0.704531	0.220691	0.183539	0.100368	-5.15302e-09	7.4415e-08	-2.36496e-08	-1.87225e-08
0.0264276	0.00870932	0.000685867	0.00376121	-0.277148	-0.204444	0.038812	-0.0564031	8.77453e-09	-7.32065e-08	-1.48244e-07	2.27595e-08
-0.0174732	-0.0116523	0.000530291	-0.0047908	0.827832	-0.140065	-0.225543	-0.0957937	-1.05606e-08	7.17436e-08	-2.49253e-08	-2.12896e-08
0.0089808	-0.000663381	-0.000940166	0.0069223	0.835584	0.201244	-0.143792	0.0022907	1.07887e-08	-7.23758e-08	1.39618e-07	1.6688e-08
0.00613467	0.0080746	0.000702812	-0.00475703	-0.880354	0.0766609	0.125884	0.0883276	-9.33361e-09	6.9533e-08	5.47826e-08	-9.04898e-09
-0.0134488	-0.00251997	0.000667928	0.00469427	-0.367369	-0.233664	0.293678	0.0500356	5.69706e-09	-6.89996e-08	-9.00812e-08	-7.10293e-10
0.0159926	-0.000510434	-0.0024913	-0.00277965	0.963009	-0.032253	0.174244	-0.0798165	-8.97939e-10	6.75208e-08	-7.79223e-08	9.99585e-09
-0.00203089	5.70649e-05	-1.93635e-05	0.0015855	0.732997	0.295188	-0.229232	-0.0340032	-4.7673e-09	-6.59336e-08	4.49654e-08	-1.83558e-08
-0.00374347	-0.0074477	0.0044184	-0.00196152	-0.404852	0.187183	-0.362476	0.0717789	1.05141e-08	6.46488e-08	1.09125e-07	2.19581e-08
-0.0140272	0.00228796	7.41385e-05	-0.00140284	-1.03945	-0.334187	0.147619	0.0641827	-1.3297e-08	-6.19223e-08	-7.51016e-08	-2.14975e-08
0.02751	0.0122934	-0.00697947	0.00465073	0.0761094	-0.44035	0.405429	8.27692e-05	1.21014e-08	5.92896e-08	-1.10768e-07	1.89512e-08
-0.0195283	-0.00101843	0.00161842	-0.00490987	1.03795	0.362041	-0.2231	-0.0453304	-6.99424e-09	-5.65119e-08	1.19963e-07	-1.3934e-08
-0.0135864	-0.0118607	0.00883742	0.00269659	0.0421092	0.580956	-0.443688	-0.0587566	1.05958e-09	5.72516e-08	9.19073e-08	8.41658e-09
0.0492518	-0.00299881	-0.0046489	0.000438918	-0.986045	-0.474118	-0.0264323	-0.0412243	6.31948e-09	-5.52042e-08	-1.11233e-07	-2.77417e-09
-0.0452889	0.0101947	-0.00646992	-0.000159808	-0.11411	-0.767634	0.475333	0.00262745	-1.164e-08	5.32169e-08	-1.09669e-07	-1.97965e-09
0.0173298	0.00618574	0.00664088	0.00122652	0.889039	0.578789	0.347247	0.0507777	1.46059e-08	-4.96943e-08	6.77905e-08	6.20328e-09
0.0276436	-0.00685827	0.00191107	-0.00195962	0.272076	1.0055	-0.498746	0.037762	-1.45957e-08	5.04783e-08	1.18363e-07	-8.31613e-09
-0.0762134	-0.00715167	-0.0049323	0.00226093	-0.457588	-0.145193	-0.176936	-0.0457282	9.45843e-09	-4.68628e-08	-4.3753e-08	1.03803e-08
0.0928067	0.0027034	0.00177657	-0.000884141	-0.694871	-1.28301	0.510627	-0.043312	-2.7447e-09	4.55409e-08	-1.07362e-07	-1.19703e-08
-0.0605233	0.00695047	0.000699056	-0.000949306	0.0242388	-0.133927	0.516022	0.0153442	-6.13674e-09	-4.2341e-08	-1.25622e-08	1.256e-08
-0.0398097	0.00306153	-0.0030325	0.00391787	0.5637	1.56516	-0.126737	0.0395875	1.64043e-08	3.83759e-08	9.0904e-08	-9.79252e-09
0.114125	-0.00664755	0.00418189	-0.00553184	-0.0659504	-0.0592342	-0.514688	-0.0149925	-2.59507e-08	-3.4643e-08	-9.17828e-09	6.391e-09
-0.113317	-0.00539014	0.00278848	0.00572322	-0.454283	-1.79846	0.0156761	-0.0388914	3.3144e-08	3.02446e-08	-5.7785e-08	-2.08223e-09
0.0408942	0.00530323	-0.009773	-0.00336013	0.412132	-0.0780731	0.502962	-0.0169057	-3.67651e-08	-2.44121e-08	1.24353e-08	-2.29285e-09
0.0358201	0.00095598	0.00124078	0.00251618	0.354462	1.92712	0.0346225	0.0447674	3.78777e-08	2.07941e-08	7.42044e-08	5.18399e-09
-0.0467324	-0.000336045	0.0105294	-0.000782139	-0.226546	-0.0337372	-0.481606	0.0348688	-3.46327e-08	-1.42213e-08	-6.7386e-09	-6.8247e-09
0.015017	0.0045524	-0.00581298	-0.00238183	-0.334457	-1.91385	-0.139635	-0.0709853	3.04911e-08	1.22583e-08	-1.40562e-07	6.53306e-09
0.00638265	-0.00492408	-0.0055049	0.00416357	-0.0393173	0.122516	0.329933	-0.0769611	-2.55106e-08	-9.02917e-09	7.72407e-09	-4.68061e-09
0.00298003	-0.00708215	0.00403728	-0.000301476	0.310789	1.75532	0.434881	0.0964735	2.0779e-08	7.14012e-09	1.74402e-07	1.97647e-09
-0.0268761	0.00337552	0.00193142	-0.00606092	0.242788	0.0858532	-0.0938281	0.038367	-1.41722e-08	-4.07652e-09	-1.49228e-08	1.86995e-09
0.0279879	0.00478247	-0.000529148	0.0155533	-0.297735	-1.48488	-0.396778	-0.137478	9.87589e-09	-5.99948e-10	-1.52243e-07	-4.49444e-09
-0.00772615	0.00666186	-0.0024277	-0.0264017	-0.0923114	-0.144724	0.158465	-0.182207	-5.08079e-09	5.81897e-09	-5.64647e-09	6.25516e-09
-0.00715827	-0.00303282	0.00144911	0.0372902	0.28788	1.16134	0.355568	-0.0102694	2.12031e-09	-8.68532e-09	1.21233e-07	-5.31876e-09
0.00927529	-0.0189911	0.00174452	-0.0443029	0.0448435	0.181938	0.077905	0.256312	-4.3761e-10	1.39477e-08	5.09533e-08	2.19812e-09
-0.00351922	0.000225063	-0.00210182	0.0435136	-0.27771	-0.848547	-0.279803	0.226188	1.05243e-09	-1.8892e-08	-8.25002e-08	2.93911e-09
-0.0079668	0.0266507	0.000941705	-0.0323822	-0.0617084	-0.206967	-0.292456	-0.153205	-2.93199e-09	2.37147e-08	-7.36057e-08	-8.00409e-09
0.00596833	0.00498125	0.000227536	0.012088	0.266647	0.594869	0.0955921	-0.377849	5.94631e-09	-2.81104e-08	6.6503e-08	1.19434e-08
0.000168653	-0.0252531	-0.0002916	0.013778	0.19541	0.569783	0.252265	-0.0371456	-9.76408e-09	3.50478e-08	9.52415e-08	-1.27344e-08
0.00389517	-0.0109956	0.000632789	-0.040568	-0.0860742	0.0799221	0.0823451	0.423871	1.37382e-08	-4.02808e-08	-8.22727e-08	9.93842e-09
-0.0128668	0.0178869	-0.00109371	0.064495	-0.249324	-0.366604	-0.127636	0.49335	-1.67072e-08	4.53949e-08	-7.15138e-08	-4.49133e-09
0.0131791	0.012834	0.000606876	-0.0791069	-0.107818	-0.202659	-0.19845	0.214714	1.85415e-08	-4.92362e-08	1.08402e-07	-1.84422e-09
0.00777219	-0.0127259	-0.000539327	0.0821034	0.237432	0.312269	-0.0197547	-0.233541	-2.01083e-08	5.34313e-08	5.92462e-08	7.20555e-09
-0.0491856	-0.00828878	2.01894e-05	-0.0721705	0.0248036	0.288472	0.168266	-0.443069	1.86867e-08	-5.5224e-08	-1.07697e-07	-1.10065e-08
0.0687771	0.0104137	0.00111621	0.0517803	-0.224408	-0.315916	0.122333	-0.612718	-1.44144e-08	5.9152e-08	-4.65353e-08	1.30453e-08
-0.0440407	-0.00162769	-0.00169823	-0.0267733	0.047247	-0.188639	-0.0396082	-0.584593	7.59622e-09	-6.24245e-08	9.50109e-08	-1.08796e-08
-0.0102821	-0.00774454	0.000749123	0.00255599	0.208853	0.348442	-0.132453	-0.0868066	1.87277e-09	6.60633e-08	7.13352e-08	6.92712e-09
0.0553485	0.0104846	0.000978411	0.0180544	0.131699	0.0645709	-0.082257	0.668117	-1.19858e-08	-6.76468e-08	-5.85924e-08	-2.18468e-09
-0.0567583	0.00514113	-0.000560567	-0.028807	-0.0680689	-0.380967	0.0597662	0.145893	2.19213e-08	7.0104e-08	-8.40812e-08	-2.39346e-09
0.034985	-0.0118128	-0.000882785	0.0326312	-0.179042	-0.114896	0.107404	-0.690801	-3.15783e-08	-7.26518e-08	1.71472e-08	6.337e-09
-0.0109567	-0.00703924	-0.000196718	-0.0277243	-0.0337137	0.393338	-0.037392	-0.548619	4.08849e-08	7.84625e-08	7.22585e-08	-6.99996e-09
0.000237845	0.00218282	0.00222093	0.0185224	0.155253	0.0757372	-0.0958663	0.179333	-4.728e-08	-8.01279e-08	-1.33682e-08	5.99467e-09
0.0107659	0.00798625	-0.000544188	-0.00643565	0.13018	-0.377866	-0.041087	0.717479	5.00206e-08	8.09665e-08	-2.6401e-08	-3.12471e-09
-0.0250959	0.0125781	-0.001691	-0.00385441	-0.108749	0.110462	0.0698133	0.359357	-5.06143e-08	-8.49979e-08	7.88674e-09	-5.21674e-10
0.0238771	-0.00776048	0.00115976	0.0113586	-0.118033	0.33852	0.0843127	-0.741775	4.68524e-08	8.39881e-08	2.07595e-08	3.94352e-09
-0.0108273	-0.0206845	-0.000543615	-0.0144022	0.0221736	-0.206971	-0.0815049	-0.443908	-4.05531e-08	-8.58592e-08	-1.40591e-08	-5.65282e-09
-0.0041747	0.0104955	0.000529861	0.0112171	0.0963613	-0.287525	-0.0809243	0.777212	3.23117e-08	8.33252e-08	-5.40163e-08	4.87726e-09
0.0157082	0.0183318	0.00146616	-0.00518684	0.0698025	0.26273	0.0248718	0.215319	-2.25962e-08	-8.31892e-08	2.79295e-08	-2.57451e-09
-0.0137225	-0.0162696	-0.00228952	-0.00451569	-0.01286	0.245137	0.0745376	-0.82158	1.35098e-08	8.272e-08	6.73132e-08	-1.67844e-09
0.00679602	-0.0148368	-0.000134547	0.0129376	-0.0753063	-0.224631	0.044349	-0.491825	-3.84577e-09	-8.02046e-08	-4.92378e-08	5.69718e-09
0.0019931	0.0162552	0.000437075	-0.0181577	-0.010299	-0.0766253	-0.0657149	0.475542	-5.52473e-09	7.70256e-08	-4.78638e-08	-9.45846e-09
-0.00898468	0.0155702	-6.07726e-05	0.0185229	0.0714929	0.21277	-0.0675543	0.883469	1.42684e-08	-7.47631e-08	3.83634e-08	1.13581e-08
0.0139041	-0.00939183	0.00160122	-0.0153777	0.0429638	-0.0910959	0.0648018	0.24806	-2.20306e-08	7.21659e-08	8.61286e-10	-1.25481e-08
-0.0116373	-0.0165481	-0.00144473	0.00821872	-0.0441751	-0.235815	0.0328837	-0.902802	2.72133e-08	-6.64197e-08	-5.93353e-08	1.13213e-08
0.00477099	0.00408201	-0.00161893	-0.00060557	-0.0810167	0.261134	-0.0584916	-0.131851	-2.91469e-08	6.28155e-08	4.66393e-08	-7.7952e-09
0.00537526	0.0154161	0.00152013	-0.00527743	0.000184135	0.254529	-0.0367543	0.891894	2.76329e-08	-5.68272e-08	3.90993e-08	3.397e-09
-0.0110163	0.00110352	0.000920189	0.0069113	0.0948503	-0.331885	0.0326726	0.15957	-2.27205e-08	5.10678e-08	-6.13303e-08	2.06599e-09
0.0172174	-0.00918386	-0.000954497	-0.00569118	0.0384483	-0.138435	0.0479605	-0.846963	1.49165e-08	-4.60896e-08	-2.70059e-08	-7.90314e-09
-0.0135098	-0.00957288	-0.00103195	0.00393209	-0.0766005	0.409433	0.00143107	-0.513703	-6.84547e-09	3.64538e-08	-1.59519e-08	1.36988e-08
-0.0137699	0.000608065	0.000162631	-0.00247849	-0.120075	0.0607918	-0.0412213	0.377397	-2.63675e-09	-2.80524e-08	4.17137e-08	-1.86755e-08
0.0377017	0.0173889	0.00156635	0.00266125	-0.0899717	-0.469474	0.0382107	0.727214	1.05762e-08	1.95304e-08	7.41284e-08	2.2275e-08
-0.0285881	0.00363943	0.000769348	-0.00255211	-0.0131216	-0.0559338	0.0172404	-0.031258	-1.82398e-08	-9.79597e-09	-6.4478e-08	-2.28636e-08
-0.0132312	-0.0175152	-0.00245017	0.00419558	0.0808464	0.493896	-0.0332925	-0.627765	2.35733e-08	-2.79056e-09	-1.13904e-07	2.03266e-08
0.0509364	-0.000229433	-0.000108119	-0.00575438	0.147668	0.00360479	0.00287987	0.0351732	-2.80049e-08	1.43164e-08	9.81808e-08	-1.48831e-08
-0.0499515	0.00933987	0.00273379	0.00957984	0.128601	-0.476114	0.030182	0.52668	3.02085e-08	-2.94746e-08	1.04466e-07	6.73742e-09
0.0208595	-0.0025553	-0.00146873	-0.00984033	-0.024446	0.0370667	0.00140151	-0.27239	-3.13468e-08	4.44735e-08	-1.25896e-07	3.68839e-09
0.0239409	-0.000452005	-0.000976767	0.0117894	-0.154701	0.422866	-0.0291103	-0.434477	3.02153e-08	-6.11442e-08	-7.13389e-08	-1.34306e-08
-0.0459551	0.00106823	0.0024405	-0.00954988	-0.109099	-0.0522031	-0.00646941	-0.0172906	-2.87764e-08	7.5475e-08	1.53894e-07	2.01788e-08
0.0319673	-0.00451417	-0.00103176	0.00290692	0.0354889	-0.351635	0.0301021	0.293382	2.52507e-08	-9.29831e-08	3.14819e-08	-2.38207e-08
-0.00712108	0.000258094	-0.00135776	0.00691002	0.146846	0.1217	-0.0046402	0.325461	-2.09262e-08	1.06544e-07	-1.33007e-07	2.33392e-08
-0.0063343	8.91164e-05	0.000594498	-0.0180275	0.129028	0.284727	-0.0329813	-0.113441	1.45746e-08	-1.24239e-07	-3.77319e-08	-1.97803e-08
0.0131881	0.00275806	0.000847068	0.0301984	0.0284941	-0.187685	0.0156031	-0.27493	-6.97865e-09	1.37888e-07	1.19345e-07	1.28773e-08
-0.00885658	0.00481431	0.00041007	-0.0396425	-0.0766317	-0.242255	0.0374042	0.255825	-1.67476e-09	-1.52763e-07	6.2587e-08	-4.99869e-09
-0.00602785	-0.00749856	-0.00137868	0.0467151	-0.118278	0.216498	0.0224391	0.133867	9.49877e-09	1.70379e-07	-6.20021e-08	-2.00643e-09
0.0142423	-0.00293872	0.000320553	-0.0460155	-0.0551725	0.236056	0.00271633	-0.226293	-1.60446e-08	-1.84285e-07	-6.73608e-08	6.19264e-09
-0.00591667	0.00820871	0.00154683	0.0400059	0.0508413	-0.253335	-0.0226927	-0.0913223	2.03067e-08	1.98827e-07	1.32146e-08	-7.46608e-09
-0.000828032	0.000994583	-0.0030566	-0.0280098	0.0912996	-0.265818	-0.0490368	0.202123	-2.33532e-08	-2.15112e-07	1.03407e-07	4.43595e-09
0.00965604	-0.00368211	0.000892615	0.0133746	0.00290436	0.312317	-0.0207107	0.190155	2.50394e-08	2.31449e-07	2.09176e-09	1.43951e-11
-0.014045	-0.00653591	0.00533028	0.00361507	-0.0747432	0.318274	0.0552629	-0.0246524	-2.56323e-08	-2.42857e-07	-1.31429e-07	-3.14869e-09
0.0030176	-0.00300652	-0.00491946	-0.0172509	-0.0140628	-0.346005	0.0441112	-0.164795	2.55837e-08	2.54427e-07	3.95217e-08	4.63495e-09
0.0166724	0.0107956	-0.00308028	0.0267962	0.0615438	-0.285706	-0.024898	-0.019674	-2.59751e-08	-2.68068e-07	1.83494e-07	-3.99589e-09
-0.031127	0.00450927	0.00619667	-0.0314519	0.0202562	0.389802	-0.0638251	0.135779	2.7029e-08	2.7757e-07	-9.43666e-08	-4.62482e-10
0.00694216	-0.00593767	-0.00132584	0.0323562	-0.0524383	0.182884	0.0021064	0.0290274	-2.69447e-08	-2.85237e-07	-1.90071e-07	5.77851e-09
0.0199175	0.00195854	-0.00140098	-0.0308153	-0.0505415	-0.405131	0.0684553	-0.104262	2.65023e-08	2.92265e-07	1.01695e-07	-1.21938e-08
-0.0475524	-0.00191604	0.00111977	0.0250806	-0.00340342	-0.175074	-0.00861757	-0.0171236	-2.43622e-08	-2.97988e-07	1.45143e-07	1.64789e-08
0.0436222	-0.0077492	-0.0034007	-0.0156	0.0344659	0.387879	-0.0719014	0.0743968	2.16089e-08	3.0367e-07	-8.60301e-08	-1.87244e-08
-0.00620248	0.00651452	0.00275051	0.00705498	0.048589	0.262065	-0.0315154	-0.0238053	-1.63926e-08	-3.06669e-07	-4.95491e-08	1.75002e-08
-0.0204332	0.00600586	0.00225373	0.000747585	0.0486068	-0.345653	0.0485656	-0.0515561	9.91832e-09	3.08052e-07	6.36202e-08	-1.34486e-08
0.0313208	-0.00292677	-0.003995	-0.00538333	0.0389365	-0.290632	0.0746397	0.00110769	-1.70832e-09	-3.08695e-07	1.10478e-08	5.46807e-09
-0.0147575	-0.0039883	0.000883921	0.0093878	0.012506	0.217835	-0.00432114	0.0399193	-7.01551e-09	3.09484e-07	1.64488e-08	3.21666e-09
-0.0015288	-0.00416096	0.000709689	-0.0109024	-0.0302152	0.264565	-0.0748676	0.00218633	1.50728e-08	-3.05488e-07	-4.72941e-08	-1.18738e-08
0.0156259	0.00394582	-0.000100214	0.0104726	-0.0779432	-0.0609022	-0.0397729	-0.04075	-2.11698e-08	3.01043e-07	-9.5518e-08	1.75034e-08
-0.00994839	0.00891684	0.00142949	-0.00822622	-0.0777512	-0.216805	0.0419975	-0.0134472	2.34377e-08	-2.98153e-07	1.1483e-07	-1.80241e-08
-0.0147597	0.000222322	-0.00267693	0.00704332	0.0221823	-0.0241341	0.0730708	0.041907	-2.42874e-08	2.89424e-07	1.27374e-07	1.39475e-08
0.0315408	-0.00581049	3.39371e-05	-0.0041159	0.100527	0.182517	-0.00205624	0.0606909	2.23829e-08	-2.82377e-07	-1.98101e-07	-5.69851e-09
-0.0239811	-0.00716385	0.00274119	0.00042174	0.0376406	0.107815	-0.0706938	0.00834052	-1.73286e-08	2.73683e-07	-1.03251e-07	-3.12076e-09
0.00199532	-0.00183134	-0.00141636	0.0015277	-0.0976503	-0.0780087	-0.020814	-0.0808173	1.06417e-08	-2.62033e-07	2.10505e-07	9.8328e-09
0.0126056	0.0111611	-0.000596929	-0.0031692	-0.144914	-0.155539	0.0676011	-0.0335319	-2.82656e-09	2.55963e-07	3.51612e-08	-1.23984e-08
-0.0103719	0.00445122	0.000543252	0.00570467	0.078267	0.0133391	0.0446362	0.075586	-5.13719e-09	-2.44066e-07	-1.86751e-07	1.07127e-08
0.00367778	-0.00764029	-5.02631e-06	-0.00719514	0.178789	0.148946	-0.030971	0.111475	1.16787e-08	2.31428e-07	3.17159e-08	-5.82999e-09
0.00803082	-0.00087314	0.00141055	0.00904448	-0.0917491	0.0718001	-0.062063	-0.0028355	-1.68462e-08	-2.18032e-07	1.28227e-07	-6.20054e-10
-0.0158678	0.000910091	-0.00122866	-0.00998267	-0.213433	-0.056963	-0.0226537	-0.127767	1.97178e-08	2.04294e-07	-8.09597e-08	6.31823e-09
0.0260637	0.000666696	-0.00124264	0.0107129	0.159964	-0.147703	0.0580499	-0.117611	-1.9881e-08	-1.87477e-07	-6.93654e-08	-1.05995e-08
-0.0425246	0.00193613	0.00198541	-0.00900324	0.244651	0.0547306	0.0131783	-0.0161431	1.93694e-08	1.69694e-07	2.78789e-08	1.24481e-08
0.0247402	-0.00762307	0.000341306	0.00726195	0.0169872	0.148554	-0.0539704	0.0949962	-1.697e-08	-1.53963e-07	4.50413e-08	-1.12794e-08
-0.0117616	-0.00136923	-0.000543587	-0.00548202	-0.236698	0.0152793	-0.0135125	0.144839	1.52377e-08	1.36268e-07	2.564e-08	8.25018e-09
-0.0390918	0.0145367	-0.00083626	0.00534192	-0.273444	-0.147554	0.0499418	0.091051	-1.30711e-08	-1.18366e-07	-3.70198e-08	-4.08389e-09
0.0847192	-0.00011613	-0.000994324	-0.00570792	0.0522731	-0.135353	0.0432599	-0.0679625	1.00337e-08	1.01052e-07	-1.12247e-07	-8.00185e-10
-0.097568	-0.015476	0.00189912	0.00738316	0.274168	0.142065	-0.0125214	-0.144801	-5.14044e-09	-8.00024e-08	1.12953e-07	3.67471e-09
0.0637008	-0.00148278	0.0010802	-0.0091243	-0.00294238	0.12877	-0.0441641	0.00234125	1.01447e-09	6.42656e-08	1.61118e-07	-3.68519e-09
0.0190684	0.00934191	-0.00250414	0.0108674	-0.258086	-0.0702047	-0.0202147	0.139995	4.60852e-09	-4.73058e-08	-1.62613e-07	7.048e-10
-0.0458412	0.00591653	-0.000105441	-0.0130107	3.58096e-05	-0.122713	0.0240331	0.0412824	-8.74244e-09	3.0476e-08	-1.60654e-07	3.10211e-09
-0.00570673	-0.00334455	0.00147666	0.0137376	0.227864	0.0775059	0.0388793	-0.119038	1.15052e-08	-1.13851e-08	1.61512e-07	-6.10911e-09
0.0817402	-0.00853302	-0.000529671	-0.00997842	-0.0485954	0.103663	-0.00253725	-0.128233	-1.17944e-08	-2.56765e-09	1.11196e-07	6.61429e-09
-0.0211172	0.000910108	-0.000109887	0.00388736	-0.189696	-0.093641	-0.0357206	-0.0242545	1.09514e-08	2.05426e-08	-1.36014e-07	-3.27123e-09
-0.118559	0.0059006	0.000855438	0.00459315	-0.0646307	-0.026813	-0.00321452	0.0896728	-6.34876e-09	-3.66999e-08	-3.35538e-08	-2.91736e-09
0.192042	-0.00117081	-0.00049501	-0.0119857	0.111161	0.0775323	0.0329221	0.113959	4.51031e-10	5.14835e-08	1.02623e-07	1.00445e-08
-0.120383	-0.000321785	-0.00100779	0.0205442	0.135149	0.0235963	0.00839065	0.00123541	6.45743e-09	-7.04056e-08	5.3254e-08	-1.64207e-08
-0.0571249	0.00176918	0.000957228	-0.0285368	-0.0465374	-0.073464	-0.0305514	-0.104271	-1.31821e-08	8.39236e-08	-3.14906e-08	1.90704e-08
0.168319	-0.00371875	0.00041592	0.0329646	-0.112221	0.0506855	-0.0290638	-0.0644061	1.8704e-08	-9.84672e-08	-8.17212e-08	-1.77836e-08
-0.179965	0.00100882	-0.000744252	-0.0346322	0.10718	0.0847352	-0.00601295	0.0439876	-2.16978e-08	1.1425e-07	-4.56641e-08	1.22646e-08
0.132081	0.00376886	0.000245339	0.0310985	0.036309	-0.095116	0.014564	0.0903214	2.09529e-08	-1.32393e-07	1.2322e-07	-4.672e-09
-0.0127074	-0.00228279	7.35885e-05	-0.0242438	-0.110044	-0.0207859	0.0263791	-0.000500357	-1.65783e-08	1.47184e-07	7.63068e-08	-2.96282e-09
-0.189813	0.000256393	0.000115537	0.0140631	0.000302222	0.118579	0.026952	-0.0815973	9.14962e-09	-1.58973e-07	-1.82237e-07	9.24967e-09
0.368971	-0.00142281	5.19311e-05	-0.00342658	0.125535	0.00845854	0.0123828	-0.0157199	-7.92538e-10	1.75828e-07	-9.68668e-08	-1.16441e-08
-0.422695	-0.001315	-0.000815783	-0.00629474	0.00396607	-0.134566	-0.0175067	0.0738828	-9.20559e-09	-1.87039e-07	2.41921e-07	1.01008e-08
0.11226	0.00783349	0.000167002	0.0157383	-0.146646	-0.0285593	-0.0267115	0.0486077	1.68865e-08	1.98353e-07	6.72035e-08	-6.08916e-09
0.311693	-0.00596223	0.000524687	-0.0200308	-0.139429	0.13488	0.00690548	-0.0310669	-2.36074e-08	-2.08948e-07	-2.21586e-07	2.37724e-10
-0.509959	-0.00883931	0.000146304	0.0201843	0.0610029	0.0997358	0.0274518	-0.0676318	2.85072e-08	2.20662e-07	-2.00189e-09	4.67119e-09
0.436665	0.0135445	-0.000115934	-0.0170353	0.17371	-0.0956306	0.019229	-0.0230939	-3.18263e-08	-2.31095e-07	1.67247e-07	-6.52484e-09
-0.129533	0.00736974	-0.00115526	0.0129129	-0.0196709	-0.106319	-0.00557325	0.0693018	3.41382e-08	2.3915e-07	1.11722e-09	4.32958e-09
-0.0926639	-0.0132366	0.00106117	-0.0106436	-0.180086	0.0740513	-0.030434	0.0754438	-3.28932e-08	-2.4831e-07	-1.17077e-07	1.0357e-09
0.167436	-0.00837332	0.0012821	0.011077	0.00353379	0.0757262	-0.0310385	-0.0652599	3.00017e-08	2.57422e-07	-6.21704e-08	-7.3859e-09
-0.187896	0.00374681	-0.00153124	-0.0180548	0.172902	-0.0183238	0.00373856	-0.0938194	-2.48921e-08	-2.67943e-07	5.60547e-08	1.34366e-08
0.186969	0.00503859	-0.00018055	0.0304619	-0.00101438	-0.0448194	0.0337594	0.108313	1.71952e-08	2.75298e-07	1.61327e-07	-1.63292e-08
-0.152156	0.00556255	0.000812342	-0.0471645	-0.152616	-0.0426579	0.0210774	0.0196269	-8.83329e-09	-2.82394e-07	-2.61735e-08	1.49976e-08
0.0704394	-0.00144905	3.09946e-05	0.0633764	-0.127306	-0.0347782	-0.0148925	-0.149404	1.09878e-09	2.88955e-07	-2.31287e-07	-9.85884e-09
0.0504348	-0.00692082	-6.34328e-05	-0.0745499	-0.0179478	0.0160119	-0.0386683	-0.0659346	5.61652e-09	-2.93931e-07	8.65837e-08	3.22174e-09
-0.106665	0.00482895	-0.000439129	0.077884	0.076143	0.0115254	-0.0187426	0.140877	-1.09609e-08	2.97324e-07	2.06357e-07	3.72931e-09
0.0884985	0.00161375	0.0002041	-0.0688516	0.0914453	-0.0191143	0.0273261	0.240724	1.53372e-08	-3.00436e-07	-1.22712e-07	-8.21018e-09
-0.0823538	-0.0124522	0.000565204	0.0483834	0.00158289	-0.00629967	0.0440065	0.0850223	-1.79287e-08	2.99054e-07	-1.64051e-07	9.72817e-09
0.0460946	-0.00117312	-0.000860795	-0.0158374	-0.0635845	0.0229198	-0.00333961	-0.268715	1.85624e-08	-2.95631e-07	8.78962e-08	-8.20266e-09
-0.00586667	0.00988855	0.000643723	-0.021862	0.0533919	0.0678549	-0.0474366	-0.360707	-1.77514e-08	2.92097e-07	1.19306e-07	5.02631e-09
-0.0438607	0.00732941	0.000558473	0.0616964	-0.0466391	-0.028921	-0.02763	0.0977218	1.48822e-08	-2.88507e-07	-5.20077e-08	-1.9762e-09
0.107015	0.000282366	-0.00153334	-0.0951982	0.0140572	-0.129903	0.0504796	0.449315	-1.12124e-08	2.84768e-07	-1.25292e-07	-6.397e-10
-0.12566	-0.00823198	0.000282651	0.11921	0.0435	0.0127811	0.0205951	0.338345	6.46523e-09	-2.74691e-07	-1.54706e-08	2.01868e-09
0.0865278	-0.000501044	0.00123098	-0.130775	-0.029459	0.209995	-0.0520012	-0.0925789	-1.77909e-09	2.68103e-07	1.75758e-07	-1.38173e-09
0.00124619	0.000938101	-0.00027126	0.127916	-0.0512741	0.125704	-0.0537781	-0.609302	-2.91191e-09	-2.57027e-07	9.50815e-08	7.38357e-10
-0.126003	-0.00857149	-0.000107029	-0.109568	0.0458429	-0.225197	0.0140564	-0.613404	5.06005e-09	2.47114e-07	-2.30077e-07	-5.82833e-10
0.204216	0.00451655	-0.000375315	0.0824672	0.064854	-0.341808	0.0548005	0.301839	-5.8751e-09	-2.36566e-07	-1.27848e-07	9.58525e-10
-0.175615	0.0135732	-0.000910467	-0.0482206	-0.072017	0.170458	-0.00251602	0.670745	5.81523e-09	2.24035e-07	2.20156e-07	-1.34087e-09
0.0678721	-0.00792289	0.00150001	0.014185	-0.0170869	0.422872	-0.0546747	-0.433864	-4.32357e-09	-2.16647e-07	1.21771e-07	2.35656e-09
0.0663008	-0.00771849	0.0012435	0.0154324	0.0844315	-0.271347	-0.00368779	-0.701925	1.80775e-09	2.04062e-07	-2.2814e-07	-2.74353e-09
-0.129489	0.0079663	-0.00143238	-0.0350586	0.0155313	-0.49489	0.0533218	-0.12314	3.1539e-10	-1.91009e-07	-1.32147e-07	3.4211e-09
0.134769	-0.000163854	-0.00173358	0.0472038	-0.0928209	0.378833	0.0138815	0.607844	-2.538e-09	1.72518e-07	2.31041e-07	-2.9694e-09
-0.113938	0.00012598	0.00139985	-0.0477545	-0.0784033	0.567503	-0.05077	0.698746	2.51822e-09	-1.54126e-07	1.69158e-07	4.91865e-10
0.0743768	0.000653502	0.00262878	0.0415277	0.0197034	-0.486642	-0.0502299	-0.218037	-1.26749e-09	1.34051e-07	-2.28812e-07	2.89277e-09
-0.0195439	-0.00915297	-0.00190912	-0.0313089	0.0977783	-0.657928	0.00553112	-0.6711	-2.78161e-09	-1.11373e-07	-1.62819e-07	-6.55587e-09
-0.0541768	0.00353043	-0.00196508	0.0193999	0.0237748	0.237583	0.0449889	0.367639	7.20048e-09	8.80474e-08	2.40791e-07	9.31556e-09
0.0972428	0.0076914	0.00152252	-0.0101037	-0.0898337	0.779677	-0.0214546	0.635099	-1.12367e-08	-6.6387e-08	1.76073e-07	-1.08533e-08
-0.0767155	-0.0079669	0.00102612	0.00461431	-0.0967413	0.426723	-0.0401197	-0.61836	1.41418e-08	4.45204e-08	-2.42027e-07	9.34982e-09
0.0288224	0.00347155	0.000614405	-0.00365082	0.00352838	-0.930666	-0.00442365	-0.471431	-1.48981e-08	-2.16088e-08	-2.16152e-07	-6.51342e-09
0.0126621	0.00930102	-0.00257454	0.00680537	0.0949967	-0.879222	0.0347154	0.417437	1.36173e-08	-6.03646e-09	1.77879e-07	3.87372e-09
-0.0183743	-0.0178104	-0.0024373	-0.0133686	0.00540731	0.880616	0.00777232	0.586811	-1.04904e-08	2.97048e-08	3.02391e-07	-3.0539e-09
0.00349567	-0.00350596	0.00627529	0.0225862	-0.0937562	1.16022	-0.0290527	0.0779452	6.29975e-09	-5.53588e-08	-1.43827e-07	5.14945e-09
0.0225755	0.0253251	0.0023586	-0.0292226	-0.0176696	-0.617036	-0.0132899	-0.585229	-1.67104e-09	8.28436e-08	-4.09287e-07	-9.85047e-09
-0.0374278	-0.0078767	-0.00936001	0.0355429	0.0934123	-1.26388	0.0127929	-0.466091	-2.07952e-09	-1.09901e-07	1.55115e-07	1.55552e-08
0.039217	-0.0148012	0.000505894	-0.03771	0.0720729	0.741162	0.0207137	0.597272	4.87508e-09	1.3602e-07	4.50326e-07	-1.86734e-08
-0.00420575	0.00967592	0.0101578	0.0364495	-0.0326733	1.28845	0.00263338	0.100298	-6.49707e-09	-1.63346e-07	-1.64763e-07	1.74933e-08
-0.0540479	-0.000701861	-0.00382917	-0.0267012	-0.0936277	-0.694549	-0.0156796	-0.615196	7.4018e-09	1.923e-07	-4.29907e-07	-9.58811e-09
0.0761901	-0.00303146	-0.00647317	0.0157454	0.02011	-1.21538	0.0134206	0.081747	-8.23734e-09	-2.21745e-07	1.43797e-07	-4.77876e-09
-0.0630379	0.00405733	0.00561849	-0.000113573	0.0931131	0.340834	0.0127676	0.628769	7.9223e-09	2.47689e-07	3.8666e-07	2.20374e-08
0.0132348	-0.00116348	0.000696121	-0.0121989	-0.0416544	1.05043	-0.0053672	0.455365	-6.6863e-09	-2.72201e-07	-4.6533e-08	-3.85687e-08
0.02632	0.00150995	-0.00214158	0.0217469	-0.0913062	-0.222579	-0.00792125	-0.263976	4.5547e-09	2.94656e-07	-4.19303e-07	4.99764e-08
-0.0413498	0.00292256	0.0016382	-0.0277341	-0.035221	-0.823383	0.00655225	-0.621972	-2.70581e-09	-3.18896e-07	-5.15594e-08	-5.32926e-08
0.038446	-0.00461511	-0.00322392	0.0290182	0.0499425	0.187696	0.00654934	0.0292181	-4.02148e-10	3.35071e-07	4.83071e-07	4.62181e-08
-0.0101744	-0.00817991	0.00156412	-0.0247231	0.0857785	0.578843	-0.000288059	0.591101	3.6688e-09	-3.56247e-07	1.91094e-07	-2.91239e-08
-0.0212208	0.00805846	0.00360425	0.0183954	0.049461	0.0212364	-0.00386284	0.0480539	-4.56866e-09	3.72808e-07	-5.36097e-07	7.2456e-09
0.0457883	0.00789694	-0.00385895	-0.010082	-0.0412712	-0.362376	0.000103314	-0.537723	5.39063e-09	-3.77694e-07	-2.94173e-07	1.65417e-08
-0.0420953	-0.00865863	-0.00186569	-0.0017022	-0.077272	-0.106062	0.00317639	-0.0874062	-5.9083e-09	3.83673e-07	5.08217e-07	-3.63024e-08
-0.000670655	-0.00248023	0.0036715	0.0108314	0.0115875	0.207912	-0.0014674	0.466513	4.78821e-09	-3.86467e-07	3.56783e-07	4.78878e-08
0.0539882	0.00268081	0.000149039	-0.0150178	0.0703158	0.0679524	-0.00328001	0.185423	-4.07788e-09	3.82209e-07	-4.31491e-07	-4.83982e-08
-0.070162	0.00541955	-0.001904	0.0176873	0.0134041	-0.130204	0.00237432	-0.169409	3.33974e-09	-3.65973e-07	-3.90879e-07	4e-08
0.0509336	-0.0024153	-0.000523513	-0.0172011	-0.0561857	-0.113096	0.00406934	-0.344082	-1.69944e-09	3.49478e-07	3.70781e-07	-2.47795e-08
-0.0163973	-0.0111057	0.00104435	0.0131564	-0.058534	0.123527	-0.00468481	-0.0332901	8.97377e-10	-3.36099e-07	3.90208e-07	8.75437e-09
-0.01242	0.00955176	0.00165334	-0.00990535	-0.00726877	0.0851586	-0.00412289	0.264642	5.26527e-10	3.11606e-07	-3.29098e-07	4.73146e-09
0.0314796	0.00699054	-0.000791643	0.0036273	0.0501858	-0.165772	0.00361859	0.0550297	-1.91346e-09	-2.91671e-07	-3.8608e-07	-1.24579e-08
-0.046894	-0.0137025	-0.00252044	0.000519763	0.0490747	-0.110491	0.00722719	-0.194817	3.38349e-09	2.65867e-07	3.23226e-07	1.25242e-08
[truncated: 120,283 more rows]
